# Supplementary material for: Methylation of KSHV vCyclin by PRMT5 contributes to cell cycle progression and cell proliferation
Source: PLoS Pathog. 2024 Sep 10;20(9):e1012535. doi: 10.1371/journal.ppat.1012535 (PMC11421797; doi:10.1371/journal.ppat.1012535)
Supplement: S1 Data — (XLSX) [file ppat.1012535.s001.xlsx]

## Sheet: Fig 2B
LANA upregulates PRMT5 in KSHV latently infected cells through transcriptional activation
Data used for figure	BJAB	KSHV-BJAB		Original data		ACTIN-CT		PRMT5-CT	△Ct		2△△Ct	Error bars indicate SD.	Data were analyzed with two tailed unpaired t test
	0.991419	1.61608			BJAB	12.8731	12.8801	19.8773	6.99712	6.98469	0.991419	P value	<0.0001
	0.99816	1.65882				12.8978		19.8675	6.98734		0.99816	P value summary	****
	1.01052	1.57399				12.8695		19.8497	6.9696		1.01051
					KSHV-BJAB	12.5244	12.533	18.8252	6.29219		1.61608
						12.5272		18.7875	6.25453		1.65882
						12.5474		18.8633	6.33026		1.57399

## Sheet: Fig 2D
LANA upregulates PRMT5 in KSHV latently infected cells through transcriptional activation
Data used for figure	MM	KMM		Original data		ACTIN-CT		PRMT5-CT	△Ct		2△△Ct	Error bars indicate SD.	Data were analyzed with two tailed unpaired t test
	0.993229	1.84056			MM	12.9723	12.8873	21.4451	8.55786	8.54806	0.993229	P value	<0.0001
	1.01331	1.915				12.942		21.4163	8.52898		1.01331	P value summary	****
	0.993589	1.94471				12.7475		21.4446	8.55734		0.993589
					KMM	13.8752	13.9049	21.5728	7.66792		1.84056
						13.8903		21.5156	7.61072		1.915
						13.9491		21.4934	7.58851		1.94471

## Sheet: Fig 2F
LANA upregulates PRMT5 in KSHV latently infected cells through transcriptional activation
Data used for figure	293T	KSHV-293T		Original data		ACTIN-CT		PRMT5-CT	△Ct		2△△Ct	Error bars indicate SD.	Data were analyzed with two tailed unpaired t test
	1.01979	2.34037			293T	15.101	15.1338	20.506	5.37222	5.40049	1.01979	P value	<0.0001
	0.983589	2.28149				15.1553		20.5582	5.42437		0.983589	P value summary	****
	0.996952	2.25059				15.1452		20.5387	5.4049		0.996952
					KSHV-293T	16.0132	16.0618	20.2355	4.17376		2.34037
						15.9921		20.2723	4.21052		2.28149
						16.1801		20.292	4.23019		2.25059

## Sheet: Fig 2H
LANA upregulates PRMT5 in KSHV latently infected cells through transcriptional activation
Data used for figure	Vector	LANA+	LANA++	LANA+++		Original data	Ratio
	1.00185	2.39822	2.81883	3.05318			Vector	+	++	+++
	0.97662	2.37053	2.798	3.04716			4.7136	11.2834	13.2623	14.3649
	1.02153	2.37982	2.78956	3.07042			4.5949	11.1531	13.1643	14.3366
							4.8062	11.1968	13.1246	14.446
						Average Vector	4.7049
						Relative value	1.00185	2.39822	2.81883	3.05318
							0.97662	2.37053	2.798	3.04716
							1.02153	2.37982	2.78956	3.07042
						Error bars indicate SD.		P value<0.0001	P value<0.0001	P value<0.0001
						Data were analyzed with two tailed unpaired t test		P value summary	P value summary	P value summary
								****	****	****

## Sheet: Fig 2K
LANA upregulates PRMT5 in KSHV latently infected cells through transcriptional activation
Data used for figure	Vector	LANA-Flag		Original data		ACTIN-CT		PRMT5-CT	△Ct		2△△Ct	Error bars indicate SD.
	0.988174	2.18679			Vector	15.4042	15.4948	20.1945	4.69971	4.68255	0.988174	Data were analyzed with two tailed unpaired t test
	0.958953	2.42132				15.555		20.2378	4.74302		0.958953
	1.05528	2.35308				15.5253		20.0997	4.60492		1.05528
					LANA-Flag	15.0097	15.0165	18.5702	3.55373		2.18679	P value	<0.0001
						14.976		18.4232	3.40676		2.42132	P value summary	****
						15.0637		18.4645	3.448		2.35308

## Sheet: Fig 2M
LANA upregulates PRMT5 in KSHV latently infected cells through transcriptional activation
Data used for figure		NC			siLANA#1			siLANA#2
	LANA	0.96667	1.01754	1.01664	0.84928	0.849669	0.835317	0.857839	0.858778	0.80733
	PRMT5	0.955128	0.992197	1.05521	0.765157	0.734543	0.717045	0.865374	0.846675	0.818835
	Tubulin	1.00324	1.03718	0.961039	0.981823	0.984705	0.934597	0.921414	0.929576	0.970291
Original data		ACTIN-CT		PRMT5-CT	△Ct		2△△Ct	Error bars indicate SD.	Data were analyzed with two tailed unpaired t test
	NC	14.9815	15.0003	22.3246	7.32425	7.25801	0.955128
		15.0446		22.2697	7.26932		0.992197
		14.9749		22.1808	7.18048		1.05521
	siLANA#1	14.6695	14.6748	22.319	7.64419		0.765157	P value	0.0081
		14.671		22.3779	7.7031		0.734543	P value summary	**
		14.6839		22.4127	7.73788		0.717045
	siLANA#2	14.3721	14.3841	21.8507	7.46662		0.865374	P value	0.0013
		14.3907		21.8822	7.49814		0.846675	P value summary	**
		14.3895		21.9305	7.54637		0.818835
		ACTIN-CT		LANA-CT	△Ct		2△△Ct
	NC	14.9815	15.0003	25.5613	10.5609	10.512	0.96667
		15.0446		25.4873	10.4869		1.01754
		14.9749		25.4885	10.4882		1.01664
	siLANA#1	14.6695	14.6748	25.4225	10.7477		0.84928	P value	0.0009
		14.671		25.4218	10.747		0.849669	P value summary	***
		14.6839		25.4464	10.7716		0.835317
	siLANA#2	14.3721	14.3841	25.1173	10.7332		0.857839	P value	0.0027
		14.3907		25.1158	10.7317		0.858778	P value summary	**
		14.3895		25.2049	10.8208		0.80733
		ACTIN-CT		Tubulin-CT	△Ct		2△△Ct
	NC	14.9815	15.0003	17.359	2.35866	2.36333	1.00324
		15.0446		17.311	2.31066		1.03718
		14.9749		17.421	2.42066		0.961039
	siLANA#1	14.6695	14.6748	17.0646	2.38979		0.981823	P value	0.2887
		14.671		17.0604	2.38557		0.984705	P value summary	ns
		14.6839		17.1357	2.46091		0.934597
	siLANA#2	14.3721	14.3841	16.8655	2.48141		0.921414	P value	0.0878
		14.3907		16.8528	2.46868		0.929576	P value summary	ns
		14.3895		16.7909	2.40684		0.970291

## Sheet: Fig 3A
Knockdown of endogenous PRMT5 inhibits the cell cycle progression and cell proliferation in KSHV-infected cells
Data used for figure						Original data		ACTIN-CT		PRMT5-CT	△Ct		2△△Ct
							NC	15.7407	15.6831	22.3787	6.6956	6.60975	0.942226
	NC	siPRMT5#1	siPRMT5#2					15.5503		22.3006	6.61742		0.994691
	0.942226	0.399182	0.376815					15.7584		22.1994	6.51621		1.06698
	0.994691	0.346896	0.491235				siPRMT5#1	15.5852	15.6097	23.5443	7.93463		0.399182
	1.06698	0.405904	0.401254					15.691		23.7469	8.13717		0.346896
Error bars indicate SD.	P value	0.0001	0.0003					15.5529		23.5203	7.91054		0.405904
Data were analyzed with two tailed unpaired t test	P value summary	***	***				siPRMT5#2	16.0022	15.8659	23.8837	8.01782		0.376815
								15.7634		23.5012	7.63526		0.491235
								15.8321		23.7931	7.92716		0.401254

## Sheet: Fig 3B
Knockdown of endogenous PRMT5 inhibits the cell cycle progression and cell proliferation in KSHV-infected cells
Data used for figure		NC			siPRMT5
	ORF71	1.04971	1.00565	0.94729	1.07609	0.988624	1.06824
	ORF72	0.952681	1.0981	0.955895	1.04894	0.966713	1.13182
	ORF73	0.991247	0.97656	1.03304	1.1481	1.16544	1.12659
	ORF50	1.02232	0.989858	0.988187	1.08398	1.13516	1.17998
	ORF59	1.02242	0.909533	1.07535	1.04827	1.05957	1.15791
	ORF45	0.9606	0.98437	1.05755	1.149	1.02973	0.971647
	K9	1.05847	0.941823	1.00312	1.13098	1.1638	1.10397
Original data		ACTIN-CT		ORF71-CT	△Ct		2△△Ct
	NC	14.3298	14.2904	24.12	9.82962	9.89961	1.04971
		14.3095		24.1819	9.89147		1.00565
		14.2319		24.2681	9.97773		0.94729
	siPRMT5	14.4452	14.4101	24.2039	9.79381		1.07609
		14.378		24.3262	9.91612		0.988624
		14.407		24.2144	9.80437		1.06824
		ACTIN-CT		ORF72-CT	△Ct		2△△Ct
	NC	14.3298	14.2904	25.6702	11.3798	11.3099	0.952681
		14.3095		25.4653	11.1749		1.0981
		14.2319		25.6653	11.3749		0.955895
	siPRMT5	14.4452	14.4101	25.651	11.2409		1.04894
		14.378		25.7688	11.3587		0.966713
		14.407		25.5413	11.1312		1.13182
		ACTIN-CT		ORF73-CT	△Ct		2△△Ct
	NC	14.3298	14.2904	24.9542	10.6638	10.6511	0.991247
		14.3095		24.9757	10.6853		0.97656
		14.2319		24.8946	10.6042		1.03304
	siPRMT5	14.4452	14.4101	24.8619	10.4518		1.1481
		14.378		24.8403	10.4302		1.16544
		14.407		24.8892	10.4791		1.12659
		ACTIN-CT		ORF50-CT	△Ct		2△△Ct
	NC	14.3298	14.2904	23.6944	9.40396	9.43581	1.02232
		14.3095		23.7409	9.45052		0.989858
		14.2319		23.7434	9.45295		0.988187
	siPRMT5	14.4452	14.4101	23.7295	9.31948		1.08398
		14.378		23.663	9.25291		1.13516
		14.407		23.6071	9.19705		1.17998
		ACTIN-CT		ORF59-CT	△Ct		2△△Ct
	NC	14.3298	14.2904	29.5204	15.23	15.262	1.02242
		14.3095		29.6892	15.3988		0.909533
		14.2319		29.4476	15.1571		1.07535
	siPRMT5	14.4452	14.4101	29.604	15.1939		1.04827
		14.378		29.5885	15.1785		1.05957
		14.407		29.4605	15.0504		1.15791
		ACTIN-CT		ORF45-CT	△Ct		2△△Ct
	NC	14.3298	14.2904	24.5367	10.2463	10.1883	0.9606
		14.3095		24.5015	10.2111		0.98437
		14.2319		24.398	10.1076		1.05755
	siPRMT5	14.4452	14.4101	24.398	9.98795		1.149
		14.378		24.5561	10.1461		1.02973
		14.407		24.6399	10.2298		0.971647
		ACTIN-CT		K9-CT	△Ct		2△△Ct
	NC	14.3298	14.2904	20.2093	5.9189	6.00088	1.05847
		14.3095		20.3778	6.08735		0.941823
		14.2319		20.2868	5.99638		1.00312
	siPRMT5	14.4452	14.4101	20.2334	5.82331		1.13098
		14.378		20.1921	5.78204		1.1638
		14.407		20.2683	5.85819		1.10397

## Sheet: Fig 3D
Knockdown of endogenous PRMT5 inhibits the cell cycle progression and cell proliferation in iSLK.RGB cells
Data used for figure		NC			Error bars indicate SD.	Data were analyzed with two tailed unpaired t test
	G1	46.6	44.6	43.3
	S	30.3	27.1	27.1
	G2	21.8	27.4	28.1
		siPRMT5#1
	G1	60	59.1	59	P value	0.0001	P value summary	***
	S	15.4	16.6	18.8	P value	0.0015	P value summary	**
	G2	24.3	23.7	21.5	P value	0.2965	P value summary	ns
		siPRMT5#2
	G1	59.2	60.8	61	P value	0.0002	P value summary	***
	S	22	21.9	24.1	P value	0.0129	P value summary	*
	G2	18.8	16.9	14.4	P value	0.0186	P value summary	*

## Sheet: Fig 3E
Knockdown of endogenous PRMT5 inhibits the cell cycle progression and cell proliferation in KSHV-infected cells
Data used for figure		NC			siPRMT5#1			siPRMT5#2
	0d	0.0976667	0.0916667	0.0996667	0.103667	0.103667	0.0976667	0.0826667	0.0826667	0.09
	1d	0.259	0.415	0.414	0.259	0.313	0.268	0.388	0.355	0.362
	2d	0.817333	0.775333	0.812333	0.333333	0.327333	0.303333	0.601333	0.651333	0.616333
	3d	1.44133	1.39233	1.55833	0.330333	0.321333	0.328333	1.03933	0.959333	1.05533
	4d	2.41267	2.41567	2.32067	0.518667	0.566667	0.522667	1.65367	1.61367	1.68867
Original data		Mock			NC			siPRMT5#1			siPRMT5#2
		Repeat-1	Repeat-2	Repeat-3	Repeat-1	Repeat-2	Repeat-3	Repeat-1	Repeat-2	Repeat-3	Repeat-1	Repeat-2	Repeat-3
	0d	0.128	0.128	0.129	0.226	0.22	0.228	0.232	0.232	0.226	0.211	0.211	0.218
	1d	0.134	0.135	0.136	0.394	0.55	0.549	0.394	0.448	0.403	0.523	0.49	0.497
	2d	0.133	0.133	0.132	0.95	0.908	0.945	0.466	0.46	0.436	0.734	0.784	0.749
	3d	0.134	0.132	0.135	1.575	1.526	1.692	0.464	0.455	0.462	1.173	1.093	1.189
	4d	0.135	0.137	0.14	2.55	2.553	2.458	0.656	0.704	0.66	1.791	1.751	1.826
	5d	0.133	0.13	0.132	2.367	2.39	2.426	1.345	1.314	1.225	2.454	2.57	2.613
				Average MocK	NC-Mock			siPRMT5#1-Mock			siPRMT5#2-Mock
			0d	0.128333	0.0976667	0.0916667	0.0996667	0.103667	0.103667	0.0976667	0.0826667	0.0826667	0.0896667
			1d	0.135	0.259	0.415	0.414	0.259	0.313	0.268	0.388	0.355	0.362
			2d	0.132667	0.817333	0.775333	0.812333	0.333333	0.327333	0.303333	0.601333	0.651333	0.616333
			3d	0.133667	1.44133	1.39233	1.55833	0.330333	0.321333	0.328333	1.03933	0.959333	1.05533
			4d	0.137333	2.41267	2.41567	2.32067	0.518667	0.566667	0.522667	1.65367	1.61367	1.68867

[truncated: 29 more sheets: Fig 3G, Fig 3H, Fig 3J, Fig 3L, Fig 3M, S2A, S2B, S2D, S2E, S2G, S2H, S2J, S2L, S2M, S3B, S3D, Fig 4A, Fig 4B, Fig 4E, Fig 4J …]
