# Supplementary material for: Methylation of KSHV vCyclin by PRMT5 contributes to cell cycle progression and cell proliferation
Source: PLoS Pathog. 2024 Sep 10;20(9):e1012535. doi: 10.1371/journal.ppat.1012535 (PMC11421797; doi:10.1371/journal.ppat.1012535)
Supplement: S1 Table — (XLSX) [file ppat.1012535.s009.xlsx]

## Sheet: protein
Accession	Protein ID	Gene	Fasta description	Mw (kDa)	Length	Protein group	Protein group gene	Score	Sequence coverage (%)			iBAQ			iBAQ (%)			vCyclin-Flag/CON-Flag
									Total	MS-vCyclin-Flag	MS-CON-Flag	Total	MS-vCyclin-Flag	MS-CON-Flag	Total	MS-vCyclin-Flag	MS-CON-Flag	FC	log2 FC	Diff Sig
P51659	DHB4_HUMAN	HSD17B4	Peroxisomal multifunctional enzyme type 2 OS=Homo sapiens OX=9606 GN=HSD17B4 PE=1 SV=3	79.686	736			323.31	56.1%	56.1%	52.7%	419720	385050	34677	0.1125%	0.2108%	0.0181%	9.27558	3.21344	+
P24941	CDK2_HUMAN	CDK2	Cyclin-dependent kinase 2 OS=Homo sapiens OX=9606 GN=CDK2 PE=1 SV=2	33.93	298	Q00526;P50750;Q96Q40;O94921;Q07002;Q00536;Q00537;Q9NYV4;Q14004	CDK3;CDK9;CDK15;CDK14;CDK18;CDK16;CDK17;CDK12;CDK13	142.14	66.1%	66.1%	43.6%	624570	593840	30731	0.1674%	0.3251%	0.0161%	23.5707	4.55893	+
Q00535	CDK5_HUMAN	CDK5	Cyclin-dependent kinase 5 OS=Homo sapiens OX=9606 GN=CDK5 PE=1 SV=3	33.304	292			104.85	66.8%	66.8%	56.2%	306960	291180	15778	0.0823%	0.1594%	0.0082%	19.6906	4.29943	+
Q00534	CDK6_HUMAN	CDK6	Cyclin-dependent kinase 6 OS=Homo sapiens OX=9606 GN=CDK6 PE=1 SV=1	36.938	326			181.31	60.7%	60.7%	23.6%	230850	228520	2328.9	0.0619%	0.1251%	0.0012%	96.8289	6.59737	+
O14744	ANM5_HUMAN	PRMT5	Protein arginine N-methyltransferase 5 OS=Homo sapiens OX=9606 GN=PRMT5 PE=1 SV=4	72.684	637			168.82	46.8%	46.8%	45.4%	563610	377970	185650	0.1510%	0.2069%	0.0970%	2.11939	1.08365	+
Q86WA8	LONP2_HUMAN	LONP2	Lon protease homolog 2, peroxisomal OS=Homo sapiens OX=9606 GN=LONP2 PE=1 SV=1	94.617	852			27.197	24.6%	24.6%	2.8%	21143	20918	225.1	0.0057%	0.0115%	0.0001%	119.089	6.8959	+
O00116	ADAS_HUMAN	AGPS	Alkyldihydroxyacetonephosphate synthase, peroxisomal OS=Homo sapiens OX=9606 GN=AGPS PE=1 SV=1	72.912	658			45.198	34.5%	34.5%	29.2%	40791	30714	10077	0.0109%	0.0168%	0.0053%	2.80523	1.48812	+
Q15067	ACOX1_HUMAN	ACOX1	Peroxisomal acyl-coenzyme A oxidase 1 OS=Homo sapiens OX=9606 GN=ACOX1 PE=1 SV=3	74.424	660			160.01	32.3%	32.3%	14.4%	59778	55639	4139.2	0.0160%	0.0305%	0.0022%	16.8536	4.07498	+
P29590	PML_HUMAN	PML	Protein PML OS=Homo sapiens OX=9606 GN=PML PE=1 SV=3	97.551	882			27.775	20.7%	20.7%	6.9%	16076	14230	1845.5	0.0043%	0.0078%	0.0010%	9.19055	3.20015	+
Q9NVI7	ATD3A_HUMAN	ATAD3A	ATPase family AAA domain-containing protein 3A OS=Homo sapiens OX=9606 GN=ATAD3A PE=1 SV=2	71.369	634			24.044	27.6%	25.2%	18.3%	30401	22571	7830.2	0.0081%	0.0124%	0.0041%	2.95635	1.56382	+
Q9BQ67	GRWD1_HUMAN	GRWD1	Glutamate-rich WD repeat-containing protein 1 OS=Homo sapiens OX=9606 GN=GRWD1 PE=1 SV=1	49.419	446			54.462	50.9%	50.9%	41.9%	56135	45571	10564	0.0150%	0.0250%	0.0055%	3.53422	1.82139	+
O75521	ECI2_HUMAN	ECI2	Enoyl-CoA delta isomerase 2 OS=Homo sapiens OX=9606 GN=ECI2 PE=1 SV=4	43.585	394			40.8	35.8%	35.8%	33.5%	60702	42078	18624	0.0163%	0.0230%	0.0097%	2.33248	1.22186	+
Q15907	RB11B_HUMAN	RAB11B	Ras-related protein Rab-11B OS=Homo sapiens OX=9606 GN=RAB11B PE=1 SV=4	24.489	218			168.12	54.1%	50.5%	54.1%	607420	417130	190290	0.1628%	0.2284%	0.0995%	2.20112	1.13824	+
Q7Z3B4	NUP54_HUMAN	NUP54	Nucleoporin p54 OS=Homo sapiens OX=9606 GN=NUP54 PE=1 SV=2	55.435	507			65.63	30.8%	30.8%	26.4%	44311	34847	9464.8	0.0119%	0.0191%	0.0049%	3.93493	1.97634	+
O95816	BAG2_HUMAN	BAG2	BAG family molecular chaperone regulator 2 OS=Homo sapiens OX=9606 GN=BAG2 PE=1 SV=1	23.772	211			68.073	52.1%	52.1%	40.3%	248080	219750	28322	0.0665%	0.1203%	0.0148%	9.63985	3.26901	+
P22307	SCP2_HUMAN	SCP2	Sterol carrier protein 2 OS=Homo sapiens OX=9606 GN=SCP2 PE=1 SV=2	58.994	547			105.93	18.1%	18.1%	10.6%	154870	140830	14036	0.0415%	0.0771%	0.0073%	10.3644	3.37356	+
P30519	HMOX2_HUMAN	HMOX2	Heme oxygenase 2 OS=Homo sapiens OX=9606 GN=HMOX2 PE=1 SV=2	36.033	316			34.455	45.9%	45.9%	34.2%	41543	28644	12899	0.0111%	0.0157%	0.0067%	2.11034	1.07747	+
Q96CS3	FAF2_HUMAN	FAF2	FAS-associated factor 2 OS=Homo sapiens OX=9606 GN=FAF2 PE=1 SV=2	52.623	445			36.023	32.8%	32.8%	24%	55280	45576	9704.5	0.0148%	0.0250%	0.0051%	3.67082	1.8761	+
A8MXV4	NUD19_HUMAN	NUDT19	Acyl-coenzyme A diphosphatase NUDT19 OS=Homo sapiens OX=9606 GN=NUDT19 PE=1 SV=1	42.233	375			17.094	28%	28%	14.7%	9313.5	8703.3	610.28	0.0025%	0.0048%	0.0003%	9.17944	3.19841	+
O00264	PGRC1_HUMAN	PGRMC1	Membrane-associated progesterone receptor component 1 OS=Homo sapiens OX=9606 GN=PGRMC1 PE=1 SV=3	21.671	195			173.6	45.6%	45.6%	45.6%	2524000	1924400	599640	0.6764%	1.0536%	0.3135%	3.27727	1.71249	+
P04899	GNAI2_HUMAN	GNAI2	Guanine nucleotide-binding protein G(i) subunit alpha-2 OS=Homo sapiens OX=9606 GN=GNAI2 PE=1 SV=3	40.451	355			10.849	36.6%	32.4%	28.5%	8382.7	6959.4	1423.3	0.0022%	0.0038%	0.0007%	3.61348	1.85339	+
P46379	BAG6_HUMAN	BAG6	Large proline-rich protein BAG6 OS=Homo sapiens OX=9606 GN=BAG6 PE=1 SV=2	119.409	1132			44.43	11.4%	11.4%	10%	17924	12733	5190.8	0.0048%	0.0070%	0.0027%	2.12485	1.08736	+
Q6IAA8	LTOR1_HUMAN	LAMTOR1	Ragulator complex protein LAMTOR1 OS=Homo sapiens OX=9606 GN=LAMTOR1 PE=1 SV=2	17.745	161			28.325	81.4%	81.4%	64.6%	81514	56274	25240	0.0218%	0.0308%	0.0132%	2.58809	1.37189	+
Q96EY1	DNJA3_HUMAN	DNAJA3	DnaJ homolog subfamily A member 3, mitochondrial OS=Homo sapiens OX=9606 GN=DNAJA3 PE=1 SV=2	52.489	480			43.732	23.5%	23.5%	18.5%	49527	38381	11146	0.0133%	0.0210%	0.0058%	3.29854	1.72183	+
Q99653	CHP1_HUMAN	CHP1	Calcineurin B homologous protein 1 OS=Homo sapiens OX=9606 GN=CHP1 PE=1 SV=3	22.456	195			155.42	51.8%	51.8%	45.6%	492120	417750	74371	0.1319%	0.2287%	0.0389%	5.98767	2.58199	+
Q9NP72	RAB18_HUMAN	RAB18	Ras-related protein Rab-18 OS=Homo sapiens OX=9606 GN=RAB18 PE=1 SV=1	22.977	206			25.958	54.9%	54.9%	45.6%	124150	94464	29689	0.0333%	0.0517%	0.0155%	3.18168	1.66979	+
O00743	PPP6_HUMAN	PPP6C	Serine/threonine-protein phosphatase 6 catalytic subunit OS=Homo sapiens OX=9606 GN=PPP6C PE=1 SV=1	35.144	305			15.502	36.1%	36.1%	29.8%	74779	60823	13957	0.0200%	0.0333%	0.0073%	3.79174	1.92286	+
O15173	PGRC2_HUMAN	PGRMC2	Membrane-associated progesterone receptor component 2 OS=Homo sapiens OX=9606 GN=PGRMC2 PE=1 SV=1	23.818	223			69.549	39%	39%	30.5%	209990	156880	53106	0.0563%	0.0859%	0.0278%	2.80974	1.49044	+
Q6P1M0	S27A4_HUMAN	SLC27A4	Long-chain fatty acid transport protein 4 OS=Homo sapiens OX=9606 GN=SLC27A4 PE=1 SV=1	72.064	643			21.217	16.8%	16.8%	9.3%	7475.7	6222.3	1253.3	0.0020%	0.0034%	0.0007%	5.54517	2.47123	+
Q92890	UFD1_HUMAN	UFD1	Ubiquitin recognition factor in ER-associated degradation protein 1 OS=Homo sapiens OX=9606 GN=UFD1 PE=1 SV=3	34.5	307			60.004	40.7%	40.7%	20.8%	59908	51328	8579.8	0.0161%	0.0281%	0.0045%	6.01425	2.58839	+
O60762	DPM1_HUMAN	DPM1	Dolichol-phosphate mannosyltransferase subunit 1 OS=Homo sapiens OX=9606 GN=DPM1 PE=1 SV=1	29.634	260			30.172	38.1%	38.1%	35.4%	53769	37269	16500	0.0144%	0.0204%	0.0086%	2.30884	1.20717	+
O75190	DNJB6_HUMAN	DNAJB6	DnaJ homolog subfamily B member 6 OS=Homo sapiens OX=9606 GN=DNAJB6 PE=1 SV=2	36.087	326	Q8WWF6;Q8NHS0	DNAJB3;DNAJB8	30.007	29.8%	29.8%	19.3%	148940	121880	27055	0.0399%	0.0667%	0.0141%	4.80922	2.2658	+
O95071	UBR5_HUMAN	UBR5	E3 ubiquitin-protein ligase UBR5 OS=Homo sapiens OX=9606 GN=UBR5 PE=1 SV=2	309.352	2799			17.073	3.9%	3.9%	2.8%	1638.3	1167	471.24	0.0004%	0.0006%	0.0002%	2.55306	1.35223	+
P08574	CY1_HUMAN	CYC1	Cytochrome c1, heme protein, mitochondrial OS=Homo sapiens OX=9606 GN=CYC1 PE=1 SV=3	35.422	325			48.873	29.5%	29.5%	20%	58838	40198	18639	0.0158%	0.0220%	0.0097%	2.14138	1.09854	+
P11441	UBL4A_HUMAN	UBL4A	Ubiquitin-like protein 4A OS=Homo sapiens OX=9606 GN=UBL4A PE=1 SV=1	17.777	157			16.468	52.2%	52.2%	47.1%	236540	184040	52504	0.0634%	0.1008%	0.0274%	3.50523	1.80951	+
P42771	CDN2A_HUMAN	CDKN2A	Cyclin-dependent kinase inhibitor 2A OS=Homo sapiens OX=9606 GN=CDKN2A PE=1 SV=2	16.533	156	P42772	CDKN2B	323.31	66.7%	66.7%	62.2%	1901200	1773800	127430	0.5095%	0.9712%	0.0666%	14.5504	3.86298	+
P50402	EMD_HUMAN	EMD	Emerin OS=Homo sapiens OX=9606 GN=EMD PE=1 SV=1	28.994	254			41.315	37.4%	37.4%	34.3%	115900	85748	30151	0.0311%	0.0469%	0.0158%	2.75654	1.46286	+
Q9H7Z7	PGES2_HUMAN	PTGES2	Prostaglandin E synthase 2 OS=Homo sapiens OX=9606 GN=PTGES2 PE=1 SV=1	41.943	377			50.021	30.2%	30.2%	18.6%	16381	13216	3164.4	0.0044%	0.0072%	0.0017%	3.32526	1.73347	+
Q9NX40	OCAD1_HUMAN	OCIAD1	OCIA domain-containing protein 1 OS=Homo sapiens OX=9606 GN=OCIAD1 PE=1 SV=1	27.626	245			40.81	30.2%	30.2%	30.2%	230530	196260	34268	0.0618%	0.1075%	0.0179%	5.5282	2.46681	+
Q9UBX3	DIC_HUMAN	SLC25A10	Mitochondrial dicarboxylate carrier OS=Homo sapiens OX=9606 GN=SLC25A10 PE=1 SV=2	31.282	287			14.041	35.5%	29.6%	27.5%	24572	18750	5822	0.0066%	0.0103%	0.0030%	3.09659	1.63068	+
P14927	QCR7_HUMAN	UQCRB	Cytochrome b-c1 complex subunit 7 OS=Homo sapiens OX=9606 GN=UQCRB PE=1 SV=2	13.53	111			26.905	49.5%	49.5%	49.5%	567630	413740	153890	0.1521%	0.2265%	0.0804%	2.6885	1.4268	+
P16403	H12_HUMAN	H1-2	Histone H1.2 OS=Homo sapiens OX=9606 GN=H1-2 PE=1 SV=2	21.365	213			15.075	23.5%	23.5%	23.5%	765800	511190	254610	0.2052%	0.2799%	0.1331%	2.00772	1.00556	+
P25686	DNJB2_HUMAN	DNAJB2	DnaJ homolog subfamily B member 2 OS=Homo sapiens OX=9606 GN=DNAJB2 PE=1 SV=3	35.58	324			14.69	22.8%	22.8%	4.6%	36467	35783	683.86	0.0098%	0.0196%	0.0004%	52.324	5.7094	+
P41223	BUD31_HUMAN	BUD31	Protein BUD31 homolog OS=Homo sapiens OX=9606 GN=BUD31 PE=1 SV=2	17	144			7.0717	45.8%	38.9%	20.1%	34859	24125	10734	0.0093%	0.0132%	0.0056%	2.92538	1.54862	+
P42773	CDN2C_HUMAN	CDKN2C	Cyclin-dependent kinase 4 inhibitor C OS=Homo sapiens OX=9606 GN=CDKN2C PE=1 SV=1	18.127	168			103.28	49.4%	49.4%	8.9%	243430	238520	4911.1	0.0652%	0.1306%	0.0026%	52.2368	5.70699	+
P46527	CDN1B_HUMAN	CDKN1B	Cyclin-dependent kinase inhibitor 1B OS=Homo sapiens OX=9606 GN=CDKN1B PE=1 SV=1	22.073	198			52.927	47%	47%	9.1%	25462	23704	1757.7	0.0068%	0.0130%	0.0009%	20.2048	4.33663	+
P51970	NDUA8_HUMAN	NDUFA8	NADH dehydrogenase [ubiquinone] 1 alpha subcomplex subunit 8 OS=Homo sapiens OX=9606 GN=NDUFA8 PE=1 SV=3	20.105	172			19.798	41.9%	41.9%	18%	39608	31836	7772.1	0.0106%	0.0174%	0.0041%	3.13599	1.64892	+
P63208	SKP1_HUMAN	SKP1	S-phase kinase-associated protein 1 OS=Homo sapiens OX=9606 GN=SKP1 PE=1 SV=2	18.658	163			114.46	48.5%	48.5%	48.5%	553840	389080	164750	0.1484%	0.2130%	0.0861%	2.15159	1.1054	+
Q5JTV8	TOIP1_HUMAN	TOR1AIP1	Torsin-1A-interacting protein 1 OS=Homo sapiens OX=9606 GN=TOR1AIP1 PE=1 SV=2	66.248	583			11.345	15.4%	15.4%	8.9%	11877	11365	512.14	0.0032%	0.0062%	0.0003%	6.25517	2.64505	+
Q8IWR1	TRI59_HUMAN	TRIM59	Tripartite motif-containing protein 59 OS=Homo sapiens OX=9606 GN=TRIM59 PE=1 SV=1	47.114	403			22.875	25.3%	25.3%	2.7%	14588	14303	285.32	0.0039%	0.0078%	0.0001%	159.392	7.31643	+
Q8NBT2	SPC24_HUMAN	SPC24	Kinetochore protein Spc24 OS=Homo sapiens OX=9606 GN=SPC24 PE=1 SV=3	22.443	197			28.305	54.3%	54.3%	36.5%	6845	4975.2	1869.9	0.0018%	0.0027%	0.0010%	2.43125	1.2817	+
Q8WUD1	RAB2B_HUMAN	RAB2B	Ras-related protein Rab-2B OS=Homo sapiens OX=9606 GN=RAB2B PE=1 SV=1	24.214	216			1.6006	30.1%	30.1%	23.1%	1440.9	1440.9	0	0.0004%	0.0008%	0	2.36349	1.24092	+
Q92526	TCPW_HUMAN	CCT6B	T-complex protein 1 subunit zeta-2 OS=Homo sapiens OX=9606 GN=CCT6B PE=1 SV=5	57.821	530			1.6467	14%	10%	10.2%	7045.8	7045.8	0	0.0019%	0.0039%	0	14.624	3.87027	+
Q969Q5	RAB24_HUMAN	RAB24	Ras-related protein Rab-24 OS=Homo sapiens OX=9606 GN=RAB24 PE=1 SV=1	23.124	203			19.857	36%	36%	23.2%	38005	31551	6454	0.0102%	0.0173%	0.0034%	5.60983	2.48796	+
Q9BXK5	B2L13_HUMAN	BCL2L13	Bcl-2-like protein 13 OS=Homo sapiens OX=9606 GN=BCL2L13 PE=1 SV=1	52.723	485			16.572	22.5%	22.5%	17.5%	15592	13192	2400.1	0.0042%	0.0072%	0.0013%	2.79865	1.48473	+
Q9NV31	IMP3_HUMAN	IMP3	U3 small nucleolar ribonucleoprotein protein IMP3 OS=Homo sapiens OX=9606 GN=IMP3 PE=1 SV=1	21.85	184			13.34	53.3%	53.3%	8.2%	15560	15018	542.09	0.0042%	0.0082%	0.0003%	39.831	5.31582	+
Q9NZ01	TECR_HUMAN	TECR	Very-long-chain enoyl-CoA reductase OS=Homo sapiens OX=9606 GN=TECR PE=1 SV=1	36.034	308			18.344	16.2%	16.2%	11.7%	119780	89053	30726	0.0321%	0.0488%	0.0161%	3.23039	1.69171	+
Q9UNF1	MAGD2_HUMAN	MAGED2	Melanoma-associated antigen D2 OS=Homo sapiens OX=9606 GN=MAGED2 PE=1 SV=2	64.954	606			10.567	13.9%	13.9%	7.8%	15272	12208	3064.1	0.0041%	0.0067%	0.0016%	2.4623	1.30001	+
Q9Y2Q3	GSTK1_HUMAN	GSTK1	Glutathione S-transferase kappa 1 OS=Homo sapiens OX=9606 GN=GSTK1 PE=1 SV=3	25.497	226			77.205	33.6%	33.6%	19.9%	93671	88415	5256.4	0.0251%	0.0484%	0.0027%	17.0888	4.09498	+
A1L0T0	HACL2_HUMAN	ILVBL	2-hydroxyacyl-CoA lyase 2 OS=Homo sapiens OX=9606 GN=ILVBL PE=1 SV=2	67.868	632			9.9064	13.1%	13.1%	4.1%	3930.2	3514.3	415.95	0.0011%	0.0019%	0.0002%	10.4173	3.38092	+
P00167	CYB5_HUMAN	CYB5A	Cytochrome b5 OS=Homo sapiens OX=9606 GN=CYB5A PE=1 SV=2	15.33	134			114.1	49.3%	49.3%	49.3%	229730	169690	60037	0.0616%	0.0929%	0.0314%	2.45463	1.29551	+
P20674	COX5A_HUMAN	COX5A	Cytochrome c oxidase subunit 5A, mitochondrial OS=Homo sapiens OX=9606 GN=COX5A PE=1 SV=2	16.762	150			48.357	32%	32%	32%	1013900	856650	157230	0.2717%	0.4690%	0.0822%	5.17178	2.37066	+
P78310	CXAR_HUMAN	CXADR	Coxsackievirus and adenovirus receptor OS=Homo sapiens OX=9606 GN=CXADR PE=1 SV=1	40.03	365			11.875	16.7%	16.7%	12.9%	17977	14281	3696.2	0.0048%	0.0078%	0.0019%	3.71659	1.89398	+
Q13185	CBX3_HUMAN	CBX3	Chromobox protein homolog 3 OS=Homo sapiens OX=9606 GN=CBX3 PE=1 SV=4	20.811	183			30.44	36.6%	36.6%	36.6%	197220	139420	57797	0.0529%	0.0763%	0.0302%	2.43789	1.28563	+
Q13685	AAMP_HUMAN	AAMP	Angio-associated migratory cell protein OS=Homo sapiens OX=9606 GN=AAMP PE=1 SV=2	46.751	434			10.748	18.9%	18.9%	6.2%	18837	12101	6736.6	0.0050%	0.0066%	0.0035%	2.59446	1.37544	+
Q15773	MLF2_HUMAN	MLF2	Myeloid leukemia factor 2 OS=Homo sapiens OX=9606 GN=MLF2 PE=1 SV=1	28.147	248			61.466	35.5%	35.5%	7.7%	159190	156460	2728.2	0.0427%	0.0857%	0.0014%	85.6887	6.42103	+
Q3ZCQ8	TIM50_HUMAN	TIMM50	Mitochondrial import inner membrane translocase subunit TIM50 OS=Homo sapiens OX=9606 GN=TIMM50 PE=1 SV=2	39.646	353			14.204	18.4%	18.4%	15.3%	74754	53127	21627	0.0200%	0.0291%	0.0113%	2.0768	1.05436	+
Q68D91	MBLC2_HUMAN	MBLAC2	Acyl-coenzyme A thioesterase MBLAC2 OS=Homo sapiens OX=9606 GN=MBLAC2 PE=1 SV=3	31.372	279			13.904	29%	29%	23.7%	11740	8589	3150.7	0.0031%	0.0047%	0.0016%	2.66016	1.41151	+
Q6P582	MZT2A_HUMAN	MZT2A	Mitotic-spindle organizing protein 2A OS=Homo sapiens OX=9606 GN=MZT2A PE=1 SV=2	16.221	158	Q6NZ67	MZT2B	9.1758	48.7%	48.7%	35.4%	72576	54527	18048	0.0194%	0.0299%	0.0094%	3.0213	1.59517	+
Q8N4Q0	PTGR3_HUMAN	PTGR3	Prostaglandin reductase 3 OS=Homo sapiens OX=9606 GN=PTGR3 PE=1 SV=1	40.14	377			10.483	18.8%	18.8%	6.4%	8403.6	7226.2	1177.4	0.0023%	0.0040%	0.0006%	7.50514	2.90788	+
Q96A26	F162A_HUMAN	FAM162A	Protein FAM162A OS=Homo sapiens OX=9606 GN=FAM162A PE=1 SV=2	17.342	154			69.44	30.5%	30.5%	29.9%	434970	305270	129700	0.1166%	0.1671%	0.0678%	2.4461	1.29048	+
Q96DH6	MSI2H_HUMAN	MSI2	RNA-binding protein Musashi homolog 2 OS=Homo sapiens OX=9606 GN=MSI2 PE=1 SV=1	35.197	328			14.126	22.6%	22.6%	22.6%	44966	31723	13243	0.0121%	0.0174%	0.0069%	2.39557	1.26037	+
Q9BU02	THTPA_HUMAN	THTPA	Thiamine-triphosphatase OS=Homo sapiens OX=9606 GN=THTPA PE=1 SV=3	25.566	230			18.32	27.4%	27.4%	27.4%	19778	14849	4928.9	0.0053%	0.0081%	0.0026%	3.01267	1.59104	+
Q9BVL2	NUP58_HUMAN	NUP58	Nucleoporin p58/p45 OS=Homo sapiens OX=9606 GN=NUP58 PE=1 SV=1	60.897	599			27.829	14%	14%	8.5%	12441	11415	1026.2	0.0033%	0.0062%	0.0005%	4.5025	2.17073	+
Q9HBM1	SPC25_HUMAN	SPC25	Kinetochore protein Spc25 OS=Homo sapiens OX=9606 GN=SPC25 PE=1 SV=1	26.153	224			8.6918	33%	33%	21%	16800	14070	2730.2	0.0045%	0.0077%	0.0014%	3.45261	1.78769	+
Q9NU22	MDN1_HUMAN	MDN1	Midasin OS=Homo sapiens OX=9606 GN=MDN1 PE=1 SV=2	632.82	5596			8.2331	1%	1%	0.8%	8107.4	7327.7	779.75	0.0022%	0.0040%	0.0004%	9.39743	3.23227	+
Q9Y3D0	CIA2B_HUMAN	CIAO2B	Cytosolic iron-sulfur assembly component 2B OS=Homo sapiens OX=9606 GN=CIAO2B PE=1 SV=1	17.663	163			61.667	56.4%	56.4%	56.4%	56652	43979	12674	0.0152%	0.0241%	0.0066%	3.33483	1.73761	+
Q9Y5V3	MAGD1_HUMAN	MAGED1	Melanoma-associated antigen D1 OS=Homo sapiens OX=9606 GN=MAGED1 PE=1 SV=3	86.161	778			5.7511	7.7%	7.7%	2.4%	8279	6881.5	1397.5	0.0022%	0.0038%	0.0007%	4.92443	2.29996	+
O43504	LTOR5_HUMAN	LAMTOR5	Ragulator complex protein LAMTOR5 OS=Homo sapiens OX=9606 GN=LAMTOR5 PE=1 SV=1	9.614	91			120.67	85.7%	85.7%	85.7%	452750	347100	105660	0.1213%	0.1900%	0.0552%	3.23432	1.69346	+
P00374	DYR_HUMAN	DHFR	Dihydrofolate reductase OS=Homo sapiens OX=9606 GN=DHFR PE=1 SV=2	21.453	187			10.276	31%	31%	21.4%	31991	21932	10059	0.0086%	0.0120%	0.0053%	2.18024	1.12449	+
P22830	HEMH_HUMAN	FECH	Ferrochelatase, mitochondrial OS=Homo sapiens OX=9606 GN=FECH PE=1 SV=2	47.862	423			4.1987	12.8%	12.8%	0	3226.3	3226.3	0	0.0009%	0.0018%	0	11.7192	3.5508	+
P47224	MSS4_HUMAN	RABIF	Guanine nucleotide exchange factor MSS4 OS=Homo sapiens OX=9606 GN=RABIF PE=1 SV=2	13.839	123			9.235	45.5%	45.5%	45.5%	118530	93189	25346	0.0318%	0.0510%	0.0132%	3.15878	1.65937	+
P51948	MAT1_HUMAN	MNAT1	CDK-activating kinase assembly factor MAT1 OS=Homo sapiens OX=9606 GN=MNAT1 PE=1 SV=1	35.823	309			5.3537	15.5%	15.5%	0	8816.6	8816.6	0	0.0024%	0.0048%	0	37.6226	5.23353	+
P60604	UB2G2_HUMAN	UBE2G2	Ubiquitin-conjugating enzyme E2 G2 OS=Homo sapiens OX=9606 GN=UBE2G2 PE=1 SV=1	18.566	165			120.98	42.4%	42.4%	33.3%	258810	207220	51596	0.0694%	0.1135%	0.0270%	5.00766	2.32414	+
Q04323	UBXN1_HUMAN	UBXN1	UBX domain-containing protein 1 OS=Homo sapiens OX=9606 GN=UBXN1 PE=1 SV=2	33.325	297			22.484	29%	29%	29%	48991	39513	9478.2	0.0131%	0.0216%	0.0050%	3.00656	1.58812	+
Q13049	TRI32_HUMAN	TRIM32	E3 ubiquitin-protein ligase TRIM32 OS=Homo sapiens OX=9606 GN=TRIM32 PE=1 SV=2	71.989	653			11.12	8.3%	8.3%	3.8%	3449.3	2945.9	503.48	0.0009%	0.0016%	0.0003%	6.48	2.69599	+
Q15165	PON2_HUMAN	PON2	Serum paraoxonase/arylesterase 2 OS=Homo sapiens OX=9606 GN=PON2 PE=1 SV=4	39.381	354			7.2383	20.1%	20.1%	14.7%	10110	7925.8	2184.5	0.0027%	0.0043%	0.0011%	3.09297	1.62899	+
Q53HC5	KLH26_HUMAN	KLHL26	Kelch-like protein 26 OS=Homo sapiens OX=9606 GN=KLHL26 PE=1 SV=2	68.139	615			7.3806	9.8%	9.8%	0	2896.4	2896.4	0	0.0008%	0.0016%	0	19.0363	4.25068	+
Q6IAN0	DRS7B_HUMAN	DHRS7B	Dehydrogenase/reductase SDR family member 7B OS=Homo sapiens OX=9606 GN=DHRS7B PE=1 SV=2	35.119	325			16.324	17.5%	17.5%	13.5%	19030	14229	4800.8	0.0051%	0.0078%	0.0025%	3.03972	1.60394	+
Q6PJG6	BRAT1_HUMAN	BRAT1	BRCA1-associated ATM activator 1 OS=Homo sapiens OX=9606 GN=BRAT1 PE=1 SV=2	88.119	821			9.2218	6.9%	6.9%	3.2%	3479.6	2715	764.51	0.0009%	0.0015%	0.0004%	3.55143	1.8284	+
Q709F0	ACD11_HUMAN	ACAD11	Acyl-CoA dehydrogenase family member 11 OS=Homo sapiens OX=9606 GN=ACAD11 PE=1 SV=3	87.264	780			4.8843	7.4%	7.4%	1.5%	3288.7	2896.3	392.42	0.0009%	0.0016%	0.0002%	7.38063	2.88374	+
Q7Z6E9	RBBP6_HUMAN	RBBP6	E3 ubiquitin-protein ligase RBBP6 OS=Homo sapiens OX=9606 GN=RBBP6 PE=1 SV=1	201.564	1792			4.9554	3.2%	3.2%	2.3%	2398.7	1972.9	425.78	0.0006%	0.0011%	0.0002%	3.82377	1.935	+
Q8WUH6	TM263_HUMAN	TMEM263	Transmembrane protein 263 OS=Homo sapiens OX=9606 GN=TMEM263 PE=1 SV=1	11.748	116			10.701	60.3%	60.3%	47.4%	125800	86653	39142	0.0337%	0.0474%	0.0205%	2.17759	1.12273	+
Q96IK1	BOD1_HUMAN	BOD1	Biorientation of chromosomes in cell division protein 1 OS=Homo sapiens OX=9606 GN=BOD1 PE=1 SV=2	19.196	185			3.2476	27%	27%	21.6%	19760	13740	6020.5	0.0053%	0.0075%	0.0031%	2.42935	1.28057	+
Q9BRG1	VPS25_HUMAN	VPS25	Vacuolar protein-sorting-associated protein 25 OS=Homo sapiens OX=9606 GN=VPS25 PE=1 SV=1	20.748	176			7.6738	23.3%	18.8%	17.6%	17297	13392	3904.6	0.0046%	0.0073%	0.0020%	3.1519	1.65622	+
Q9BRT2	UQCC2_HUMAN	UQCC2	Ubiquinol-cytochrome-c reductase complex assembly factor 2 OS=Homo sapiens OX=9606 GN=UQCC2 PE=1 SV=1	14.875	126			10.751	32.5%	32.5%	23%	36377	25588	10789	0.0097%	0.0140%	0.0056%	2.80125	1.48607	+
Q9BTZ2	DHRS4_HUMAN	DHRS4	Dehydrogenase/reductase SDR family member 4 OS=Homo sapiens OX=9606 GN=DHRS4 PE=1 SV=3	29.537	278	Q6PKH6;P0CG22	DHRS4L2;DHRS4L1	9.3134	19.4%	19.4%	9.4%	21641	19593	2048.2	0.0058%	0.0107%	0.0011%	11.8519	3.56705	+
Q9BU61	NDUF3_HUMAN	NDUFAF3	NADH dehydrogenase [ubiquinone] 1 alpha subcomplex assembly factor 3 OS=Homo sapiens OX=9606 GN=NDUFAF3 PE=1 SV=1	20.35	184			38.108	32.6%	32.6%	32.6%	132530	92027	40500	0.0355%	0.0504%	0.0212%	2.17929	1.12386	+
Q9BV68	RN126_HUMAN	RNF126	E3 ubiquitin-protein ligase RNF126 OS=Homo sapiens OX=9606 GN=RNF126 PE=1 SV=2	33.861	311			10.21	19%	19%	14.5%	82910	72406	10505	0.0222%	0.0396%	0.0055%	5.15076	2.36478	+
Q9NQE9	HINT3_HUMAN	HINT3	Adenosine 5'-monophosphoramidase HINT3 OS=Homo sapiens OX=9606 GN=HINT3 PE=1 SV=1	20.361	182			6.0488	29.7%	29.7%	22%	22888	16435	6452.9	0.0061%	0.0090%	0.0034%	3.04582	1.60683	+
Q9P000	COMD9_HUMAN	COMMD9	COMM domain-containing protein 9 OS=Homo sapiens OX=9606 GN=COMMD9 PE=1 SV=2	21.819	198			6.2917	28.3%	28.3%	16.7%	24441	15214	9227.5	0.0066%	0.0083%	0.0048%	2.26092	1.17691	+
Q9Y4R8	TELO2_HUMAN	TELO2	Telomere length regulation protein TEL2 homolog OS=Homo sapiens OX=9606 GN=TELO2 PE=1 SV=2	91.747	837			7.2217	8.4%	8.4%	8.4%	1950.6	1172.2	778.47	0.0005%	0.0006%	0.0004%	61.489	5.94226	+
Q9Y5L4	TIM13_HUMAN	TIMM13	Mitochondrial import inner membrane translocase subunit Tim13 OS=Homo sapiens OX=9606 GN=TIMM13 PE=1 SV=1	10.5	95			40.028	53.7%	53.7%	53.7%	417760	281720	136040	0.1120%	0.1542%	0.0711%	2.07079	1.05018	+
Q9Y605	MOFA1_HUMAN	MRFAP1	MORF4 family-associated protein 1 OS=Homo sapiens OX=9606 GN=MRFAP1 PE=1 SV=1	14.65	127			12.619	42.5%	42.5%	6.3%	112590	96301	16286	0.0302%	0.0527%	0.0085%	11.059	3.46715	+
Q9Y679	AUP1_HUMAN	AUP1	Lipid droplet-regulating VLDL assembly factor AUP1 OS=Homo sapiens OX=9606 GN=AUP1 PE=1 SV=2	45.787	410			5.7611	10.7%	10.7%	5.9%	5150.7	4885.9	264.82	0.0014%	0.0027%	0.0001%	10.8113	3.43446	+
A6ZKI3	RTL8C_HUMAN	RTL8C	Retrotransposon Gag-like protein 8C OS=Homo sapiens OX=9606 GN=RTL8C PE=1 SV=1	13.171	113	Q9BWD3;Q17RB0	RTL8A;RTL8B	4.2703	26.5%	26.5%	20.4%	22708	17110	5598.7	0.0061%	0.0094%	0.0029%	3.05611	1.6117	+
O15228	GNPAT_HUMAN	GNPAT	Dihydroxyacetone phosphate acyltransferase OS=Homo sapiens OX=9606 GN=GNPAT PE=1 SV=1	77.188	680			4.4903	7.4%	7.4%	4.4%	961.59	750.29	211.3	0.0003%	0.0004%	0.0001%	3.09995	1.63224	+
O43251	RFOX2_HUMAN	RBFOX2	RNA binding protein fox-1 homolog 2 OS=Homo sapiens OX=9606 GN=RBFOX2 PE=1 SV=3	41.374	390	Q9NWB1;A6NFN3	RBFOX1;RBFOX3	8.0694	13.3%	13.3%	9.5%	17552	14940	2611.7	0.0047%	0.0082%	0.0014%	4.06385	2.02285	+
O60499	STX10_HUMAN	STX10	Syntaxin-10 OS=Homo sapiens OX=9606 GN=STX10 PE=1 SV=1	28.114	249			8.3294	16.1%	16.1%	6.4%	12247	10507	1740	0.0033%	0.0058%	0.0009%	6.03866	2.59423	+
O60573	IF4E2_HUMAN	EIF4E2	Eukaryotic translation initiation factor 4E type 2 OS=Homo sapiens OX=9606 GN=EIF4E2 PE=1 SV=1	28.362	245			4.0317	17.1%	17.1%	17.1%	6477	4676.2	1800.8	0.0017%	0.0026%	0.0009%	2.20372	1.13994	+
O60613	SEP15_HUMAN	SELENOF	Selenoprotein F OS=Homo sapiens OX=9606 GN=SELENOF PE=1 SV=4	18.092	165			56.675	23%	23%	23%	134580	92102	42482	0.0361%	0.0504%	0.0222%	2.16802	1.11638	+
O95295	SNAPN_HUMAN	SNAPIN	SNARE-associated protein Snapin OS=Homo sapiens OX=9606 GN=SNAPIN PE=1 SV=1	14.874	136			8.4812	26.5%	26.5%	17.6%	27725	18645	9080.1	0.0074%	0.0102%	0.0047%	2.05345	1.03805	+
P08240	SRPRA_HUMAN	SRPRA	Signal recognition particle receptor subunit alpha OS=Homo sapiens OX=9606 GN=SRPRA PE=1 SV=2	69.811	638			4.6452	5.2%	5.2%	1.4%	2505.6	1942.6	562.97	0.0007%	0.0011%	0.0003%	3.45062	1.78686	+
P23786	CPT2_HUMAN	CPT2	Carnitine O-palmitoyltransferase 2, mitochondrial OS=Homo sapiens OX=9606 GN=CPT2 PE=1 SV=2	73.777	658			5.3662	7.6%	7.6%	5.3%	465.48	378.38	87.1	0.0001%	0.0002%	0.0000%	3.8885	1.95922	+
P33552	CKS2_HUMAN	CKS2	Cyclin-dependent kinases regulatory subunit 2 OS=Homo sapiens OX=9606 GN=CKS2 PE=1 SV=1	9.86	79			5.73	32.9%	32.9%	32.9%	42391	37657	4734	0.0114%	0.0206%	0.0025%	6.66807	2.73727	+
P50897	PPT1_HUMAN	PPT1	Palmitoyl-protein thioesterase 1 OS=Homo sapiens OX=9606 GN=PPT1 PE=1 SV=1	34.194	306			5.537	16.7%	6.2%	10.5%	6429.4	40900	6429.4	0.0017%	0.0224%	0.0034%	4.29961	2.1042	+
P52435	RPB11_HUMAN	POLR2J	DNA-directed RNA polymerase II subunit RPB11-a OS=Homo sapiens OX=9606 GN=POLR2J PE=1 SV=1	13.293	117	Q9H1A7;Q9GZM3	POLR2J3;POLR2J2	5.0899	22.2%	22.2%	17.9%	27130	18180	8950.1	0.0073%	0.0100%	0.0047%	2.44916	1.29229	+
P58340	MLF1_HUMAN	MLF1	Myeloid leukemia factor 1 OS=Homo sapiens OX=9606 GN=MLF1 PE=1 SV=1	30.627	268			14.451	13.8%	13.8%	0	2824.6	2824.6	0	0.0008%	0.0015%	0	10.3015	3.36478	+
P62072	TIM10_HUMAN	TIMM10	Mitochondrial import inner membrane translocase subunit Tim10 OS=Homo sapiens OX=9606 GN=TIMM10 PE=1 SV=1	10.333	90			10.606	43.3%	43.3%	35.6%	42299	37497	4801.9	0.0113%	0.0205%	0.0025%	6.8858	2.78362	+
P84157	MXRA7_HUMAN	MXRA7	Matrix-remodeling-associated protein 7 OS=Homo sapiens OX=9606 GN=MXRA7 PE=1 SV=1	21.466	204			9.417	22.1%	22.1%	22.1%	17186	12059	5127.7	0.0046%	0.0066%	0.0027%	3.01838	1.59377	+
Q00587	BORG5_HUMAN	CDC42EP1	Cdc42 effector protein 1 OS=Homo sapiens OX=9606 GN=CDC42EP1 PE=1 SV=1	40.295	391			3.4132	12%	12%	10%	10235	8143.2	2091.9	0.0027%	0.0045%	0.0011%	3.89281	1.96081	+
Q08426	ECHP_HUMAN	EHHADH	Peroxisomal bifunctional enzyme OS=Homo sapiens OX=9606 GN=EHHADH PE=1 SV=3	79.495	723			7.0683	5.7%	5.7%	1.5%	1515.4	1362.3	153.09	0.0004%	0.0007%	0.0001%	8.89877	3.15361	+
Q12846	STX4_HUMAN	STX4	Syntaxin-4 OS=Homo sapiens OX=9606 GN=STX4 PE=1 SV=2	34.18	297			8.5955	14.5%	14.5%	9.1%	15766	14900	865.87	0.0042%	0.0082%	0.0005%	5.34094	2.41709	+
Q13136	LIPA1_HUMAN	PPFIA1	Liprin-alpha-1 OS=Homo sapiens OX=9606 GN=PPFIA1 PE=1 SV=1	135.779	1202	O75145	PPFIA3	4.9304	3.6%	2%	2.4%	5322.3	5170.1	152.2	0.0014%	0.0028%	0.0001%	11.9465	3.57852	+
Q13501	SQSTM_HUMAN	SQSTM1	Sequestosome-1 OS=Homo sapiens OX=9606 GN=SQSTM1 PE=1 SV=1	47.687	440			13.937	12.7%	12.7%	8.2%	25298	17354	7943.9	0.0068%	0.0095%	0.0042%	2.42932	1.28055	+
Q13724	MOGS_HUMAN	MOGS	Mannosyl-oligosaccharide glucosidase OS=Homo sapiens OX=9606 GN=MOGS PE=1 SV=5	91.918	837			6.7529	4.8%	4.8%	3.3%	1845.2	1845.2	382.06	0.0005%	0.0010%	0.0002%	7.92398	2.98622	+
Q15058	KIF14_HUMAN	KIF14	Kinesin-like protein KIF14 OS=Homo sapiens OX=9606 GN=KIF14 PE=1 SV=1	186.492	1648			3.5791	2.7%	2.7%	1.3%	475.94	354.68	121.25	0.0001%	0.0002%	0.0001%	2.9251	1.54849	+
Q53H82	LACB2_HUMAN	LACTB2	Endoribonuclease LACTB2 OS=Homo sapiens OX=9606 GN=LACTB2 PE=1 SV=2	32.806	288			8.3855	15.6%	15.6%	9.4%	12990	9705.7	3284.3	0.0035%	0.0053%	0.0017%	2.32491	1.21718	+
Q7L5D6	GET4_HUMAN	GET4	Golgi to ER traffic protein 4 homolog OS=Homo sapiens OX=9606 GN=GET4 PE=1 SV=1	36.504	327			8.8972	12.2%	8.6%	8.3%	13253	8841.6	4411.2	0.0036%	0.0048%	0.0023%	2.00431	1.0031	+
Q8ND90	PNMA1_HUMAN	PNMA1	Paraneoplastic antigen Ma1 OS=Homo sapiens OX=9606 GN=PNMA1 PE=1 SV=2	39.761	353			8.3234	12.7%	12.7%	7.9%	5652.9	4415	1237.9	0.0015%	0.0024%	0.0006%	3.5666	1.83455	+
Q93008	USP9X_HUMAN	USP9X	Probable ubiquitin carboxyl-terminal hydrolase FAF-X OS=Homo sapiens OX=9606 GN=USP9X PE=1 SV=4	290.463	2554	O00507	USP9Y	11.13	1.9%	1.5%	1%	475.41	120.5	354.91	0.0001%	0.0001%	0.0002%	15.7138	3.97396	+
Q96D71	REPS1_HUMAN	REPS1	RalBP1-associated Eps domain-containing protein 1 OS=Homo sapiens OX=9606 GN=REPS1 PE=1 SV=3	86.662	796			4.0118	7.7%	7.7%	3.8%	824.78	824.78	667.45	0.0002%	0.0005%	0.0003%	2.391	1.25762	+
Q96DA6	TIM14_HUMAN	DNAJC19	Mitochondrial import inner membrane translocase subunit TIM14 OS=Homo sapiens OX=9606 GN=DNAJC19 PE=1 SV=3	12.499	116			5.0878	26.7%	26.7%	19%	31734	24520	7213.7	0.0085%	0.0134%	0.0038%	3.39905	1.76513	+
Q96G25	MED8_HUMAN	MED8	Mediator of RNA polymerase II transcription subunit 8 OS=Homo sapiens OX=9606 GN=MED8 PE=1 SV=2	29.08	268			5.963	19.4%	19.4%	19.4%	5271.2	4568	703.22	0.0014%	0.0025%	0.0004%	2.69555	1.43058	+
Q96HA1	P121A_HUMAN	POM121	Nuclear envelope pore membrane protein POM 121 OS=Homo sapiens OX=9606 GN=POM121 PE=1 SV=2	127.72	1249			4.079	4.3%	4.3%	1%	6022.7	4120.5	1902.2	0.0016%	0.0023%	0.0010%	2.16621	1.11517	+
Q9BRQ6	MIC25_HUMAN	CHCHD6	MICOS complex subunit MIC25 OS=Homo sapiens OX=9606 GN=CHCHD6 PE=1 SV=1	26.458	235			5.185	23%	23%	17%	9958.3	7554.4	2403.9	0.0027%	0.0041%	0.0013%	4.20525	2.07219	+
Q9BRX2	PELO_HUMAN	PELO	Protein pelota homolog OS=Homo sapiens OX=9606 GN=PELO PE=1 SV=2	43.359	385			17.13	13.5%	13.5%	6%	3567.3	3567.3	1456.2	0.0010%	0.0020%	0.0008%	3.03143	1.6	+
Q9BRX8	PXL2A_HUMAN	PRXL2A	Peroxiredoxin-like 2A OS=Homo sapiens OX=9606 GN=PRXL2A PE=1 SV=3	25.764	229			8.1178	16.6%	10%	16.6%	15955	10991	4963.8	0.0043%	0.0060%	0.0026%	2.21432	1.14686	+
Q9H936	GHC1_HUMAN	SLC25A22	Mitochondrial glutamate carrier 1 OS=Homo sapiens OX=9606 GN=SLC25A22 PE=1 SV=1	34.47	323	Q9H1K4	SLC25A18	7.737	11.1%	11.1%	8.7%	9435.9	6631.9	2804	0.0025%	0.0036%	0.0015%	2.36511	1.24191	+
Q9H9P8	L2HDH_HUMAN	L2HGDH	L-2-hydroxyglutarate dehydrogenase, mitochondrial OS=Homo sapiens OX=9606 GN=L2HGDH PE=1 SV=3	50.316	463			2.9106	10.2%	10.2%	2.6%	1996.8	1643	353.79	0.0005%	0.0009%	0.0002%	4.64413	2.21541	+
Q9HC07	TM165_HUMAN	TMEM165	Transmembrane protein 165 OS=Homo sapiens OX=9606 GN=TMEM165 PE=1 SV=1	34.906	324			7.5367	19.1%	19.1%	11.4%	21002	18289	2712.5	0.0056%	0.0100%	0.0014%	9.51557	3.25029	+
Q9NPF5	DMAP1_HUMAN	DMAP1	DNA methyltransferase 1-associated protein 1 OS=Homo sapiens OX=9606 GN=DMAP1 PE=1 SV=1	52.993	467			4.749	9.9%	9.9%	0	4114.7	4114.7	0	0.0011%	0.0023%	0	19.6393	4.29567	+
Q9NR33	DPOE4_HUMAN	POLE4	DNA polymerase epsilon subunit 4 OS=Homo sapiens OX=9606 GN=POLE4 PE=1 SV=2	12.209	117			19.901	45.3%	45.3%	15.4%	120820	94226	26593	0.0324%	0.0516%	0.0139%	3.61381	1.85352	+
Q9NX63	MIC19_HUMAN	CHCHD3	MICOS complex subunit MIC19 OS=Homo sapiens OX=9606 GN=CHCHD3 PE=1 SV=1	26.152	227			14.538	11.9%	11.9%	11.5%	47195	31967	15228	0.0126%	0.0175%	0.0080%	2.09931	1.06992	+
Q9Y5J9	TIM8B_HUMAN	TIMM8B	Mitochondrial import inner membrane translocase subunit Tim8 B OS=Homo sapiens OX=9606 GN=TIMM8B PE=1 SV=1	9.344	83			13.204	37.3%	37.3%	24.1%	118700	93079	25617	0.0318%	0.0510%	0.0134%	3.63351	1.86136	+
Q9Y5X3	SNX5_HUMAN	SNX5	Sorting nexin-5 OS=Homo sapiens OX=9606 GN=SNX5 PE=1 SV=1	46.816	404			3.6622	9.9%	9.9%	3.7%	5424.4	3805.5	1618.8	0.0015%	0.0021%	0.0008%	2.35079	1.23315	+
Q9Y6A5	TACC3_HUMAN	TACC3	Transforming acidic coiled-coil-containing protein 3 OS=Homo sapiens OX=9606 GN=TACC3 PE=1 SV=1	90.36	838			6.1277	6.3%	6.3%	1.6%	1642.7	1071.2	571.56	0.0004%	0.0006%	0.0003%	5.36253	2.42291	+
A0A0U1RRL7	MMPOS_HUMAN	MMP24OS	Protein MMP24OS OS=Homo sapiens OX=9606 GN=MMP24OS PE=1 SV=1	7.68	71			6.4143	74.6%	74.6%	36.6%	14218	12621	1597.3	0.0038%	0.0069%	0.0008%	7.90186	2.98219	+
A0A2Z4LIS9	FXO3B_HUMAN	FOXO3B	Forkhead box protein O3B OS=Homo sapiens OX=9606 GN=FOXO3B PE=1 SV=1	29.9	290	O43524	FOXO3	5.2269	9.3%	9.3%	0	3385.7	3385.7	0	0.0009%	0.0019%	0	9.38578	3.23048	+
L0R8F8	MIDUO_HUMAN	MIEF1	Mitochondrial ribosome and complex I assembly factor AltMIEF1 OS=Homo sapiens OX=9606 GN=MIEF1 PE=1 SV=1	8.445	70			2.1317	28.6%	28.6%	17.1%	10528	10528	8085.9	0.0028%	0.0058%	0.0042%	3.05945	1.61327	+
O00483	NDUA4_HUMAN	NDUFA4	Cytochrome c oxidase subunit NDUFA4 OS=Homo sapiens OX=9606 GN=NDUFA4 PE=1 SV=1	9.37	81			4.9698	27.2%	27.2%	27.2%	251110	184290	66823	0.0673%	0.1009%	0.0349%	2.75777	1.4635	+
O14653	GOSR2_HUMAN	GOSR2	Golgi SNAP receptor complex member 2 OS=Homo sapiens OX=9606 GN=GOSR2 PE=1 SV=2	24.775	212			4.9799	17%	17%	9.4%	1748.2	1748.2	1213.4	0.0005%	0.0010%	0.0006%	2.11428	1.08016	+
O14734	ACOT8_HUMAN	ACOT8	Acyl-coenzyme A thioesterase 8 OS=Homo sapiens OX=9606 GN=ACOT8 PE=1 SV=1	35.914	319			14.816	10%	10%	5%	2554.7	1989	565.66	0.0007%	0.0011%	0.0003%	3.51625	1.81404	+
O14981	BTAF1_HUMAN	BTAF1	TATA-binding protein-associated factor 172 OS=Homo sapiens OX=9606 GN=BTAF1 PE=1 SV=2	206.887	1849			16.26	1.4%	1.4%	1.4%	1467.8	1117.9	349.97	0.0004%	0.0006%	0.0002%	3.19427	1.67549	+
O60725	ICMT_HUMAN	ICMT	Protein-S-isoprenylcysteine O-methyltransferase OS=Homo sapiens OX=9606 GN=ICMT PE=1 SV=1	31.938	284			4.1696	8.8%	8.8%	5.6%	4943.4	4943.4	1768.7	0.0013%	0.0027%	0.0009%	4.14034	2.04975	+
O75319	DUS11_HUMAN	DUSP11	RNA/RNP complex-1-interacting phosphatase OS=Homo sapiens OX=9606 GN=DUSP11 PE=1 SV=2	43.71	377			4.8195	9%	9%	0	1552.5	1552.5	0	0.0004%	0.0009%	0	5.36968	2.42484	+
O75608	LYPA1_HUMAN	LYPLA1	Acyl-protein thioesterase 1 OS=Homo sapiens OX=9606 GN=LYPLA1 PE=1 SV=1	24.67	230			1.5564	16.1%	4.8%	11.3%	3602.6	3602.6	1299.3	0.0010%	0.0020%	0.0007%	2.77264	1.47126	+
O95983	MBD3_HUMAN	MBD3	Methyl-CpG-binding domain protein 3 OS=Homo sapiens OX=9606 GN=MBD3 PE=1 SV=1	32.844	291			4.7494	8.9%	8.9%	8.9%	16629	11281	5348.2	0.0045%	0.0062%	0.0028%	2.10925	1.07673	+
P10909	CLUS_HUMAN	CLU	Clusterin OS=Homo sapiens OX=9606 GN=CLU PE=1 SV=1	52.495	449			6.7037	6.5%	6.5%	2.7%	5951.1	5663.2	287.92	0.0016%	0.0031%	0.0002%	19.6691	4.29786	+
P11717	MPRI_HUMAN	IGF2R	Cation-independent mannose-6-phosphate receptor OS=Homo sapiens OX=9606 GN=IGF2R PE=1 SV=3	274.375	2491			3.033	1.3%	1.3%	0.7%	306.95	278.97	27.973	0.0001%	0.0002%	0.0000%	9.97298	3.31802	+
P41208	CETN2_HUMAN	CETN2	Centrin-2 OS=Homo sapiens OX=9606 GN=CETN2 PE=1 SV=1	19.738	172	Q12798	CETN1	12.611	15.1%	15.1%	9.9%	43026	32790	10235	0.0115%	0.0180%	0.0054%	3.20364	1.67971	+
P43146	DCC_HUMAN	DCC	Netrin receptor DCC OS=Homo sapiens OX=9606 GN=DCC PE=1 SV=2	158.457	1447			1.4554	1.5%	1.5%	0	889.12	889.12	0	0.0002%	0.0005%	0	33.0906	5.04835	+
P50542	PEX5_HUMAN	PEX5	Peroxisomal targeting signal 1 receptor OS=Homo sapiens OX=9606 GN=PEX5 PE=1 SV=3	70.865	639			6.2341	6.9%	6.9%	6.9%	839.4	596.38	243.02	0.0002%	0.0003%	0.0001%	4.16291	2.05759	+
P53634	CATC_HUMAN	CTSC	Dipeptidyl peptidase 1 OS=Homo sapiens OX=9606 GN=CTSC PE=1 SV=2	51.854	463			5.3861	4.3%	4.3%	4.3%	3883.1	3883.1	1085.2	0.0010%	0.0021%	0.0006%	4.08697	2.03103	+
P62875	RPAB5_HUMAN	POLR2L	DNA-directed RNA polymerases I, II, and III subunit RPABC5 OS=Homo sapiens OX=9606 GN=POLR2L PE=1 SV=1	7.645	67			3.3959	29.9%	29.9%	29.9%	89713	69794	19918	0.0240%	0.0382%	0.0104%	3.50397	1.80899	+
P78332	RBM6_HUMAN	RBM6	RNA-binding protein 6 OS=Homo sapiens OX=9606 GN=RBM6 PE=1 SV=5	128.644	1123			4.3586	2.2%	2.2%	1.2%	976.27	874.93	101.34	0.0003%	0.0005%	0.0001%	8.63354	3.10995	+
Q12962	TAF10_HUMAN	TAF10	Transcription initiation factor TFIID subunit 10 OS=Homo sapiens OX=9606 GN=TAF10 PE=1 SV=1	21.711	218			18.906	15.6%	15.6%	15.6%	59835	42414	17421	0.0160%	0.0232%	0.0091%	3.07093	1.61868	+
Q13505	MTX1_HUMAN	MTX1	Metaxin-1 OS=Homo sapiens OX=9606 GN=MTX1 PE=1 SV=3	51.463	466			3.0134	6.9%	6.9%	3%	1714	1448.6	265.35	0.0005%	0.0008%	0.0001%	5.45916	2.44868	+
Q16342	PDCD2_HUMAN	PDCD2	Programmed cell death protein 2 OS=Homo sapiens OX=9606 GN=PDCD2 PE=1 SV=2	38.592	344			2.9921	8.1%	8.1%	8.1%	4050.4	2724.4	1326	0.0011%	0.0015%	0.0007%	2.05459	1.03885	+
Q16626	MEA1_HUMAN	MEA1	Male-enhanced antigen 1 OS=Homo sapiens OX=9606 GN=MEA1 PE=1 SV=2	19.905	185			10.926	16.2%	16.2%	7%	65117	45042	20075	0.0175%	0.0247%	0.0105%	2.2438	1.16594	+
Q2T9J0	TYSD1_HUMAN	TYSND1	Peroxisomal leader peptide-processing protease OS=Homo sapiens OX=9606 GN=TYSND1 PE=1 SV=3	59.309	566			5.5999	5.1%	5.1%	0	2185.3	2185.3	0	0.0006%	0.0012%	0	20.5834	4.36341	+
Q53S08	RAB6D_HUMAN	RAB6D	Ras-related protein Rab-6D OS=Homo sapiens OX=9606 GN=RAB6D PE=2 SV=1	28.242	254	Q9H0N0	RAB6C	56.149	13%	13%	8.7%	37822	25163	12659	0.0101%	0.0138%	0.0066%	2.11191	1.07855	+
Q5SNT2	TM201_HUMAN	TMEM201	Transmembrane protein 201 OS=Homo sapiens OX=9606 GN=TMEM201 PE=1 SV=1	72.236	666			3.6442	2.9%	2.9%	1.4%	1951	1731.6	219.44	0.0005%	0.0009%	0.0001%	7.8909	2.98019	+
Q5SRD1	TI23B_HUMAN	TIMM23B	Mitochondrial import inner membrane translocase subunit Tim23B OS=Homo sapiens OX=9606 GN=TIMM23B PE=1 SV=3	19.67	188	O14925	TIMM23	19.139	19.7%	19.7%	9%	33316	23677	9639.5	0.0089%	0.0130%	0.0050%	2.45617	1.29641	+
Q6P2C8	MED27_HUMAN	MED27	Mediator of RNA polymerase II transcription subunit 27 OS=Homo sapiens OX=9606 GN=MED27 PE=1 SV=1	35.432	311			2.7886	10%	10%	3.9%	4845.9	3927.7	918.21	0.0013%	0.0022%	0.0005%	4.27753	2.09678	+
Q70UQ0	IKIP_HUMAN	IKBIP	Inhibitor of nuclear factor kappa-B kinase-interacting protein OS=Homo sapiens OX=9606 GN=IKBIP PE=1 SV=1	39.309	350			2.3885	6.6%	3.4%	3.1%	6836.3	6244.6	591.73	0.0018%	0.0034%	0.0003%	10.5537	3.39967	+
Q7Z4V5	HDGR2_HUMAN	HDGFL2	Hepatoma-derived growth factor-related protein 2 OS=Homo sapiens OX=9606 GN=HDGFL2 PE=1 SV=1	74.317	671			2.9922	3.4%	3.4%	1.2%	1410.5	1410.5	0	0.0004%	0.0008%	0	2.00035	1.00025	+
Q8NDZ2	SIMC1_HUMAN	SIMC1	SUMO-interacting motif-containing protein 1 OS=Homo sapiens OX=9606 GN=SIMC1 PE=1 SV=3	96.838	872			1.7217	4.7%	4.7%	0	253.69	253.69	0	0.0001%	0.0001%	0	2.2057	1.14124	+
Q8NDZ4	DIK2A_HUMAN	DIPK2A	Divergent protein kinase domain 2A OS=Homo sapiens OX=9606 GN=DIPK2A PE=1 SV=1	49.482	430			3.1696	5.3%	5.3%	0	1100.7	1100.7	0	0.0003%	0.0006%	0	8.23168	3.04119	+
Q92793	CBP_HUMAN	CREBBP	CREB-binding protein OS=Homo sapiens OX=9606 GN=CREBBP PE=1 SV=3	265.351	2442	Q09472	EP300	3.1141	1.5%	1.5%	0.8%	595.11	243.62	351.49	0.0002%	0.0001%	0.0002%	123.815	6.95204	+
Q96B49	TOM6_HUMAN	TOMM6	Mitochondrial import receptor subunit TOM6 homolog OS=Homo sapiens OX=9606 GN=TOMM6 PE=1 SV=1	8.002	74			7.2625	56.8%	56.8%	37.8%	155360	155360	60286	0.0416%	0.0851%	0.0315%	3.81107	1.9302	+
Q96NB1	CEP20_HUMAN	CEP20	Centrosomal protein 20 OS=Homo sapiens OX=9606 GN=CEP20 PE=1 SV=1	19.778	174			4.1794	19.5%	19.5%	8.6%	2197.4	2197.4	1196.1	0.0006%	0.0012%	0.0006%	2.93451	1.55312	+
Q96T76	MMS19_HUMAN	MMS19	MMS19 nucleotide excision repair protein homolog OS=Homo sapiens OX=9606 GN=MMS19 PE=1 SV=2	113.29	1030			2.4834	2.6%	2.6%	1.8%	220.39	220.39	160.3	0.0001%	0.0001%	0.0001%	2.37603	1.24855	+
Q99487	PAFA2_HUMAN	PAFAH2	Platelet-activating factor acetylhydrolase 2, cytoplasmic OS=Homo sapiens OX=9606 GN=PAFAH2 PE=1 SV=1	44.036	392			4.4985	6.4%	6.4%	3.8%	1432.4	996.61	435.76	0.0004%	0.0005%	0.0002%	2.28715	1.19355	+
Q99956	DUS9_HUMAN	DUSP9	Dual specificity protein phosphatase 9 OS=Homo sapiens OX=9606 GN=DUSP9 PE=1 SV=1	41.868	384			2.2921	8.3%	8.3%	4.4%	3822.2	3289.8	532.41	0.0010%	0.0018%	0.0003%	6.1791	2.6274	+
Q9BPZ3	PAIP2_HUMAN	PAIP2	Polyadenylate-binding protein-interacting protein 2 OS=Homo sapiens OX=9606 GN=PAIP2 PE=1 SV=1	14.984	127			43.725	26%	26%	26%	94440	94440	12607	0.0253%	0.0517%	0.0066%	8.68488	3.11851	+
Q9BQG2	NUD12_HUMAN	NUDT12	NAD-capped RNA hydrolase NUDT12 OS=Homo sapiens OX=9606 GN=NUDT12 PE=1 SV=1	52.076	462			2.4165	4.1%	4.1%	0	6021	6021	0	0.0016%	0.0033%	0	27.17	4.76394	+
Q9BW61	DDA1_HUMAN	DDA1	DET1- and DDB1-associated protein 1 OS=Homo sapiens OX=9606 GN=DDA1 PE=1 SV=1	11.835	102			5.04	27.5%	27.5%	11.8%	44950	32975	11974	0.0120%	0.0181%	0.0063%	2.75384	1.46145	+
Q9BY49	PECR_HUMAN	PECR	Peroxisomal trans-2-enoyl-CoA reductase OS=Homo sapiens OX=9606 GN=PECR PE=1 SV=2	32.544	303			5.6317	13.5%	13.5%	0	2003.1	2003.1	0	0.0005%	0.0011%	0	5.23656	2.38862	+
Q9GZT4	SRR_HUMAN	SRR	Serine racemase OS=Homo sapiens OX=9606 GN=SRR PE=1 SV=1	36.566	340			5.9065	9.4%	9.4%	5.9%	1291.7	1291.7	718.15	0.0003%	0.0007%	0.0004%	3.21556	1.68507	+
Q9GZZ1	NAA50_HUMAN	NAA50	N-alpha-acetyltransferase 50 OS=Homo sapiens OX=9606 GN=NAA50 PE=1 SV=1	19.398	169			2.8618	13%	13%	0	3873.3	3873.3	0	0.0010%	0.0021%	0	8.22436	3.0399	+
Q9H0Q3	FXYD6_HUMAN	FXYD6	FXYD domain-containing ion transport regulator 6 OS=Homo sapiens OX=9606 GN=FXYD6 PE=1 SV=1	10.542	95			5.3468	36.8%	36.8%	0	19296	19296	0	0.0052%	0.0106%	0	9.59107	3.26169	+
Q9NS73	MBIP1_HUMAN	MBIP	MAP3K12-binding inhibitory protein 1 OS=Homo sapiens OX=9606 GN=MBIP PE=1 SV=2	39.281	344			4.2959	7.3%	7.3%	3.8%	1541.7	1337.4	204.36	0.0004%	0.0007%	0.0001%	6.54409	2.71019	+
Q9NX55	HYPK_HUMAN	HYPK	Huntingtin-interacting protein K OS=Homo sapiens OX=9606 GN=HYPK PE=1 SV=3	13.651	121			6.7544	33.1%	33.1%	33.1%	24067	8997.8	15069	0.0064%	0.0049%	0.0079%	2.09252	1.06524	+
Q9UNK0	STX8_HUMAN	STX8	Syntaxin-8 OS=Homo sapiens OX=9606 GN=STX8 PE=1 SV=2	26.907	236			4.5793	11.9%	11.9%	11.9%	7111.1	6336.9	774.17	0.0019%	0.0035%	0.0004%	5.38616	2.42926	+
Q9Y2Y1	RPC10_HUMAN	POLR3K	DNA-directed RNA polymerase III subunit RPC10 OS=Homo sapiens OX=9606 GN=POLR3K PE=1 SV=3	12.32	108			2.8296	34.3%	34.3%	34.3%	18568	10999	7568.6	0.0050%	0.0060%	0.0040%	2.14071	1.09809	+
Q9Y3D7	TIM16_HUMAN	PAM16	Mitochondrial import inner membrane translocase subunit TIM16 OS=Homo sapiens OX=9606 GN=PAM16 PE=1 SV=2	13.825	125			29.477	27.2%	27.2%	18.4%	98350	81833	16517	0.0264%	0.0448%	0.0086%	4.19582	2.06895	+
Q9Y6D0	SELK_HUMAN	SELENOK	Selenoprotein K OS=Homo sapiens OX=9606 GN=SELENOK PE=1 SV=3	10.645	94			5.8869	21.3%	21.3%	21.3%	43604	31389	12215	0.0117%	0.0172%	0.0064%	2.56965	1.36157	+
YP_001129412.1			vIRF-4 [Human gammaherpesvirus 8]	97.956	911			3.3384	4.3%	4.3%	0	542.63	542.63	0	0.0001%	0.0003%	0	2.66883	1.41621	+
O00559	RCAS1_HUMAN	EBAG9	Receptor-binding cancer antigen expressed on SiSo cells OS=Homo sapiens OX=9606 GN=EBAG9 PE=1 SV=1	24.377	213			2.669	8.9%	8.9%	8.9%	3975.1	2720	1255.1	0.0011%	0.0015%	0.0007%	2.16711	1.11577	+
O15182	CETN3_HUMAN	CETN3	Centrin-3 OS=Homo sapiens OX=9606 GN=CETN3 PE=1 SV=2	19.55	167			2.5928	12%	12%	12%	19514	13910	5603.7	0.0052%	0.0076%	0.0029%	2.48228	1.31166	+
O43502	RA51C_HUMAN	RAD51C	DNA repair protein RAD51 homolog 3 OS=Homo sapiens OX=9606 GN=RAD51C PE=1 SV=1	42.19	376			1.6668	3.2%	3.2%	0	2067.7	2067.7	0	0.0006%	0.0011%	0	5.08347	2.34581	+
O43513	MED7_HUMAN	MED7	Mediator of RNA polymerase II transcription subunit 7 OS=Homo sapiens OX=9606 GN=MED7 PE=1 SV=1	27.245	233			1.2945	8.6%	8.6%	0	1250.7	1250.7	0	0.0003%	0.0007%	0	2.82809	1.49983	+
O43715	TRIA1_HUMAN	TRIAP1	TP53-regulated inhibitor of apoptosis 1 OS=Homo sapiens OX=9606 GN=TRIAP1 PE=1 SV=1	8.786	76			1.863	18.4%	18.4%	18.4%	13906	10053	3852.8	0.0037%	0.0055%	0.0020%	2.60932	1.38368	+
O60888	CUTA_HUMAN	CUTA	Protein CutA OS=Homo sapiens OX=9606 GN=CUTA PE=1 SV=2	19.116	179			3.2551	7.8%	7.8%	0	16174	16174	0	0.0043%	0.0089%	0	13.6227	3.76794	+
O75056	SDC3_HUMAN	SDC3	Syndecan-3 OS=Homo sapiens OX=9606 GN=SDC3 PE=1 SV=2	45.497	442			2.1683	5%	5%	0	2814.7	2814.7	0	0.0008%	0.0015%	0	5.53616	2.46889	+
O75446	SAP30_HUMAN	SAP30	Histone deacetylase complex subunit SAP30 OS=Homo sapiens OX=9606 GN=SAP30 PE=1 SV=1	23.306	220			2.5706	5.5%	5.5%	5.5%	3160.6	2452.7	707.83	0.0008%	0.0013%	0.0004%	3.46513	1.79291	+
O75528	TADA3_HUMAN	TADA3	Transcriptional adapter 3 OS=Homo sapiens OX=9606 GN=TADA3 PE=1 SV=1	48.902	432			4.0643	3.5%	3.5%	0	2133.4	2133.4	0	0.0006%	0.0012%	0	9.23957	3.20783	+
O95396	MOCS3_HUMAN	MOCS3	Adenylyltransferase and sulfurtransferase MOCS3 OS=Homo sapiens OX=9606 GN=MOCS3 PE=1 SV=1	49.669	460			1.6944	3.3%	3.3%	0	712.36	712.36	0	0.0002%	0.0004%	0	3.80125	1.92647	+
O95490	AGRL2_HUMAN	ADGRL2	Adhesion G protein-coupled receptor L2 OS=Homo sapiens OX=9606 GN=ADGRL2 PE=1 SV=2	163.349	1459			1.496	1.2%	1.2%	0	551.67	551.67	0	0.0001%	0.0003%	0	6.23735	2.64093	+
P50552	VASP_HUMAN	VASP	Vasodilator-stimulated phosphoprotein OS=Homo sapiens OX=9606 GN=VASP PE=1 SV=3	39.83	380			2.0941	3.7%	0	3.7%	180.55	0	180.55	0.0000%	0	0.0001%	2.47765	1.30897	+
P53007	TXTP_HUMAN	SLC25A1	Tricarboxylate transport protein, mitochondrial OS=Homo sapiens OX=9606 GN=SLC25A1 PE=1 SV=2	34.013	311			1.7317	3.9%	3.9%	3.9%	3894	2873.4	1020.6	0.0010%	0.0016%	0.0005%	2.81539	1.49333	+
P61024	CKS1_HUMAN	CKS1B	Cyclin-dependent kinases regulatory subunit 1 OS=Homo sapiens OX=9606 GN=CKS1B PE=1 SV=1	9.66	79			2.7267	20.3%	20.3%	20.3%	41949	32800	9148.9	0.0112%	0.0180%	0.0048%	3.58509	1.84201	+
P62877	RBX1_HUMAN	RBX1	E3 ubiquitin-protein ligase RBX1 OS=Homo sapiens OX=9606 GN=RBX1 PE=1 SV=1	12.274	108			39.707	16.7%	16.7%	0	100970	100970	0	0.0271%	0.0553%	0	29.2408	4.86991	+
Q13158	FADD_HUMAN	FADD	FAS-associated death domain protein OS=Homo sapiens OX=9606 GN=FADD PE=1 SV=1	23.279	208			1.4876	6.2%	6.2%	6.2%	2575.6	1875.4	700.2	0.0007%	0.0010%	0.0004%	2.67842	1.42138	+
Q13277	STX3_HUMAN	STX3	Syntaxin-3 OS=Homo sapiens OX=9606 GN=STX3 PE=1 SV=3	33.155	289			3.3171	4.8%	4.8%	4.8%	4838.7	3279.4	1559.2	0.0013%	0.0018%	0.0008%	2.10319	1.07258	+
Q15543	TAF13_HUMAN	TAF13	Transcription initiation factor TFIID subunit 13 OS=Homo sapiens OX=9606 GN=TAF13 PE=1 SV=1	14.287	124			1.8571	8.9%	8.9%	8.9%	7719.6	5603.2	2116.4	0.0021%	0.0031%	0.0011%	2.64754	1.40465	+
Q629K1	TRIQK_HUMAN	TRIQK	Triple QxxK/R motif-containing protein OS=Homo sapiens OX=9606 GN=TRIQK PE=3 SV=1	9.683	86			3.2443	16.3%	16.3%	0	10890	10890	0	0.0029%	0.0060%	0	5.40309	2.43378	+
Q6EEV4	GL1AD_HUMAN	POLR2M	DNA-directed RNA polymerase II subunit GRINL1A, isoforms 4/5 OS=Homo sapiens OX=9606 GN=POLR2M PE=1 SV=1	15.131	148			2.5781	16.2%	16.2%	0	3104	3104	0	0.0008%	0.0017%	0	2.69107	1.42818	+
Q8N4Q1	MIA40_HUMAN	CHCHD4	Mitochondrial intermembrane space import and assembly protein 40 OS=Homo sapiens OX=9606 GN=CHCHD4 PE=1 SV=1	15.996	142			160.73	16.9%	16.9%	16.9%	82979	68775	14205	0.0222%	0.0377%	0.0074%	4.8416	2.27548	+
Q8NF37	PCAT1_HUMAN	LPCAT1	Lysophosphatidylcholine acyltransferase 1 OS=Homo sapiens OX=9606 GN=LPCAT1 PE=1 SV=2	59.151	534			2.6311	2.2%	2.2%	0	1681.5	1681.5	0	0.0005%	0.0009%	0	4.66103	2.22065	+
Q8WUK0	PTPM1_HUMAN	PTPMT1	Phosphatidylglycerophosphatase and protein-tyrosine phosphatase 1 OS=Homo sapiens OX=9606 GN=PTPMT1 PE=1 SV=1	22.844	201			2.9323	6%	6%	6%	3875.6	2841.9	1033.6	0.0010%	0.0016%	0.0005%	2.74943	1.45913	+
Q92541	RTF1_HUMAN	RTF1	RNA polymerase-associated protein RTF1 homolog OS=Homo sapiens OX=9606 GN=RTF1 PE=1 SV=4	80.313	710			1.5246	1.5%	1.5%	1.5%	1687.3	1132	555.34	0.0005%	0.0006%	0.0003%	2.03837	1.02741	+
Q96D05	F241B_HUMAN	FAM241B	Protein FAM241B OS=Homo sapiens OX=9606 GN=FAM241B PE=1 SV=1	13.238	121			2.3496	10.7%	10.7%	10.7%	50281	38166	12115	0.0135%	0.0209%	0.0063%	3.15045	1.65556	+
Q96KQ4	ASPP1_HUMAN	PPP1R13B	Apoptosis-stimulating of p53 protein 1 OS=Homo sapiens OX=9606 GN=PPP1R13B PE=1 SV=3	119.565	1090			1.362	0.7%	0.7%	0	5070.7	5070.7	0	0.0014%	0.0028%	0	33.7655	5.07748	+
Q99942	RNF5_HUMAN	RNF5	E3 ubiquitin-protein ligase RNF5 OS=Homo sapiens OX=9606 GN=RNF5 PE=1 SV=1	19.881	180			6.5384	9.4%	9.4%	9.4%	22501	19392	3109.3	0.0060%	0.0106%	0.0016%	6.23651	2.64074	+
Q9BY67	CADM1_HUMAN	CADM1	Cell adhesion molecule 1 OS=Homo sapiens OX=9606 GN=CADM1 PE=1 SV=2	48.509	442			2.9672	5.9%	5.9%	5.9%	3063	2934.1	128.88	0.0008%	0.0016%	0.0001%	22.7649	4.50874	+
Q9H3P7	GCP60_HUMAN	ACBD3	Golgi resident protein GCP60 OS=Homo sapiens OX=9606 GN=ACBD3 PE=1 SV=4	60.593	528			3.0451	3%	3%	0	1843.2	1843.2	0	0.0005%	0.0010%	0	7.84291	2.97139	+
Q9H9H4	VP37B_HUMAN	VPS37B	Vacuolar protein sorting-associated protein 37B OS=Homo sapiens OX=9606 GN=VPS37B PE=1 SV=1	31.307	285			5.7442	6%	6%	0	1395.2	1395.2	0	0.0004%	0.0008%	0	2.67742	1.42084	+
Q9NS37	ZHANG_HUMAN	CREBZF	CREB/ATF bZIP transcription factor OS=Homo sapiens OX=9606 GN=CREBZF PE=1 SV=2	37.134	354			1.9243	5.4%	5.4%	0	96687	96687	0	0.0259%	0.0529%	0	716.642	9.48511	+
Q9NWA0	MED9_HUMAN	MED9	Mediator of RNA polymerase II transcription subunit 9 OS=Homo sapiens OX=9606 GN=MED9 PE=1 SV=1	16.403	146			2.285	12.3%	12.3%	0	3344.9	3344.9	0	0.0009%	0.0018%	0	2.47518	1.30754	+
Q9NXR8	ING3_HUMAN	ING3	Inhibitor of growth protein 3 OS=Homo sapiens OX=9606 GN=ING3 PE=1 SV=2	46.743	418			2.9326	3.1%	3.1%	3.1%	2327	1598.6	728.34	0.0006%	0.0009%	0.0004%	2.19497	1.1342	+
Q9P2K5	MYEF2_HUMAN	MYEF2	Myelin expression factor 2 OS=Homo sapiens OX=9606 GN=MYEF2 PE=1 SV=3	64.122	600			1.9693	2.2%	2.2%	2.2%	2036.1	1947.2	88.944	0.0005%	0.0011%	0.0000%	21.8924	4.45236	+
Q9UG56	PISD_HUMAN	PISD	Phosphatidylserine decarboxylase proenzyme, mitochondrial OS=Homo sapiens OX=9606 GN=PISD PE=1 SV=4	46.672	409			1.8195	3.4%	3.4%	0	684.63	684.63	0	0.0002%	0.0004%	0	2.3016	1.20264	+
Q9UKK6	NXT1_HUMAN	NXT1	NTF2-related export protein 1 OS=Homo sapiens OX=9606 GN=NXT1 PE=1 SV=1	15.847	140			17.465	14.3%	14.3%	14.3%	44834	43633	1201.2	0.0120%	0.0239%	0.0006%	8.74041	3.1277	+
Q9UKV5	AMFR_HUMAN	AMFR	E3 ubiquitin-protein ligase AMFR OS=Homo sapiens OX=9606 GN=AMFR PE=1 SV=2	72.996	643			1.0648	2%	2%	2%	1411.8	1020.4	391.45	0.0004%	0.0006%	0.0002%	2.60675	1.38225	+
Q9UPN7	PP6R1_HUMAN	PPP6R1	Serine/threonine-protein phosphatase 6 regulatory subunit 1 OS=Homo sapiens OX=9606 GN=PPP6R1 PE=1 SV=5	96.724	881			1.6694	1.7%	1.7%	1.7%	686	592.88	93.118	0.0002%	0.0003%	0.0000%	6.36687	2.67058	+
Q9Y241	HIG1A_HUMAN	HIGD1A	HIG1 domain family member 1A, mitochondrial OS=Homo sapiens OX=9606 GN=HIGD1A PE=1 SV=1	10.143	93			12.406	19.4%	19.4%	19.4%	125910	87367	38544	0.0337%	0.0478%	0.0201%	2.26664	1.18055	+
Q9Y385	UB2J1_HUMAN	UBE2J1	Ubiquitin-conjugating enzyme E2 J1 OS=Homo sapiens OX=9606 GN=UBE2J1 PE=1 SV=2	35.199	318			3.946	4.4%	4.4%	4.4%	2784.8	2293.2	491.62	0.0007%	0.0013%	0.0003%	4.66456	2.22174	+

## Sheet: peptide
Sequence	Peptide length	Missed cleavages	Mass	Proteins	Accession	Protein ID	Gene	Fasta description	Mw (kDa)	Length	Position	Unique (Groups)	Unique (Proteins)	Charges	PEP	Score	Experiment MS-72F	Experiment MS-NC	Intensity Total	Intensity MS-72F	Intensity MS-NC
ATSTATSGFAGAIGQK	16	0	1466.74	P51659	P51659	DHB4_HUMAN	HSD17B4	Peroxisomal multifunctional enzyme type 2 OS=Homo sapiens OX=9606 GN=HSD17B4 PE=1 SV=3	79.686	736	[316-331]	yes	yes	2	2.4996e-21	276.35	2	1	1050400	958510	91895
AVANYDSVEEGEK	13	0	1409.63	P51659	P51659	DHB4_HUMAN	HSD17B4	Peroxisomal multifunctional enzyme type 2 OS=Homo sapiens OX=9606 GN=HSD17B4 PE=1 SV=3	79.686	736	[69-81]	yes	yes	2	9.013e-12	198.4	1	1	453450	378840	74609
AYALAFAER	9	0	1010.52	P51659	P51659	DHB4_HUMAN	HSD17B4	Peroxisomal multifunctional enzyme type 2 OS=Homo sapiens OX=9606 GN=HSD17B4 PE=1 SV=3	79.686	736	[24-32]	yes	yes	2	0.00010214	159.2	1	1	617170	566160	51008
CEAVVADVLDK	11	0	1217.6	P51659	P51659	DHB4_HUMAN	HSD17B4	Peroxisomal multifunctional enzyme type 2 OS=Homo sapiens OX=9606 GN=HSD17B4 PE=1 SV=3	79.686	736	[425-435]	yes	yes	2	9.1139e-06	166.55	2	2	899170	818570	80605
DIGPEVVK	8	0	855.47	P51659	P51659	DHB4_HUMAN	HSD17B4	Peroxisomal multifunctional enzyme type 2 OS=Homo sapiens OX=9606 GN=HSD17B4 PE=1 SV=3	79.686	736	[637-644]	yes	yes	2	0.013943	67.032	1	#N/A	159030	159030	0
ELICHNQFSLFLVGSGGFGGK	21	0	2266.12	P51659	P51659	DHB4_HUMAN	HSD17B4	Peroxisomal multifunctional enzyme type 2 OS=Homo sapiens OX=9606 GN=HSD17B4 PE=1 SV=3	79.686	736	[452-472]	yes	yes	3	3.8466e-14	155.93	1	1	366690	326300	40396
FAKPVYPGQTLQTEMWK	17	1	2023.02	P51659	P51659	DHB4_HUMAN	HSD17B4	Peroxisomal multifunctional enzyme type 2 OS=Homo sapiens OX=9606 GN=HSD17B4 PE=1 SV=3	79.686	736	[563-579]	yes	yes	3	2.4292e-07	123.36	1	1	290130	278330	11807
FIYEGSSDFSCLPTFGVIIGQK	22	0	2464.2	P51659	P51659	DHB4_HUMAN	HSD17B4	Peroxisomal multifunctional enzyme type 2 OS=Homo sapiens OX=9606 GN=HSD17B4 PE=1 SV=3	79.686	736	[363-384]	yes	yes	2;3	1.5434e-46	240.7	2	2	491350	458020	33335
GAADTTIILSDEDFMEVVLGK	21	0	2223.1	P51659	P51659	DHB4_HUMAN	HSD17B4	Peroxisomal multifunctional enzyme type 2 OS=Homo sapiens OX=9606 GN=HSD17B4 PE=1 SV=3	79.686	736	[682-702]	yes	yes	2	1.283e-36	221.91	2	1	721600	648840	72753
GALVVVNDLGGDFK	14	0	1402.75	P51659	P51659	DHB4_HUMAN	HSD17B4	Peroxisomal multifunctional enzyme type 2 OS=Homo sapiens OX=9606 GN=HSD17B4 PE=1 SV=3	79.686	736	[33-46]	yes	yes	2	8.64e-05	120.57	1	1	1302800	1138100	164710
GSGVVIIMDVYSYSEK	16	0	1745.85	P51659	P51659	DHB4_HUMAN	HSD17B4	Peroxisomal multifunctional enzyme type 2 OS=Homo sapiens OX=9606 GN=HSD17B4 PE=1 SV=3	79.686	736	[436-451]	yes	yes	2	1.4881e-06	125.53	3	#N/A	969520	969520	0
GSLAADKVVEEIR	13	1	1385.75	P51659	P51659	DHB4_HUMAN	HSD17B4	Peroxisomal multifunctional enzyme type 2 OS=Homo sapiens OX=9606 GN=HSD17B4 PE=1 SV=3	79.686	736	[51-63]	yes	yes	2;3	0.00024717	149.23	2	1	85124	81210	3913.4
ICDFENASKPQSIQESTGSIIEVLSK	26	1	2879.42	P51659	P51659	DHB4_HUMAN	HSD17B4	Peroxisomal multifunctional enzyme type 2 OS=Homo sapiens OX=9606 GN=HSD17B4 PE=1 SV=3	79.686	736	[276-301]	yes	yes	3	4.1142e-194	385.46	1	1	1328700	1109800	218890
IDVVVNNAGILR	12	0	1281.74	P51659	P51659	DHB4_HUMAN	HSD17B4	Peroxisomal multifunctional enzyme type 2 OS=Homo sapiens OX=9606 GN=HSD17B4 PE=1 SV=3	79.686	736	[93-104]	yes	yes	2	0.00011533	163.77	1	1	1398800	1269300	129490
IIMTSSASGIYGNFGQANYSAAK	23	0	2350.13	P51659	P51659	DHB4_HUMAN	HSD17B4	Peroxisomal multifunctional enzyme type 2 OS=Homo sapiens OX=9606 GN=HSD17B4 PE=1 SV=3	79.686	736	[146-168]	yes	yes	2;3	2.3399e-35	202.33	3	1	952400	940390	12012
ISDEDWDIIHR	11	0	1397.66	P51659	P51659	DHB4_HUMAN	HSD17B4	Peroxisomal multifunctional enzyme type 2 OS=Homo sapiens OX=9606 GN=HSD17B4 PE=1 SV=3	79.686	736	[111-121]	yes	yes	2;3	8.0124e-09	183.27	2	2	1136100	1015400	120760
KICDFENASKPQSIQESTGSIIEVLSK	27	2	3007.52	P51659	P51659	DHB4_HUMAN	HSD17B4	Peroxisomal multifunctional enzyme type 2 OS=Homo sapiens OX=9606 GN=HSD17B4 PE=1 SV=3	79.686	736	[275-301]	yes	yes	4	2.8307e-05	107.19	1	#N/A	29417	29417	0
KVNAVFEWHITK	12	1	1470.8	P51659	P51659	DHB4_HUMAN	HSD17B4	Peroxisomal multifunctional enzyme type 2 OS=Homo sapiens OX=9606 GN=HSD17B4 PE=1 SV=3	79.686	736	[645-656]	yes	yes	3	0.00025456	95.428	1	1	312690	285850	26843
LGLLGLANSLAIEGR	15	0	1495.87	P51659	P51659	DHB4_HUMAN	HSD17B4	Peroxisomal multifunctional enzyme type 2 OS=Homo sapiens OX=9606 GN=HSD17B4 PE=1 SV=3	79.686	736	[169-183]	yes	yes	2	1.16e-70	301.16	1	1	457640	408080	49560
LQSTFVFEEIGR	12	0	1424.73	P51659	P51659	DHB4_HUMAN	HSD17B4	Peroxisomal multifunctional enzyme type 2 OS=Homo sapiens OX=9606 GN=HSD17B4 PE=1 SV=3	79.686	736	[622-633]	yes	yes	2	9.3814e-65	302.09	1	1	1616500	1433600	182980
PQSIQESTGSIIEVLSK	17	0	1814.96	P51659	P51659	DHB4_HUMAN	HSD17B4	Peroxisomal multifunctional enzyme type 2 OS=Homo sapiens OX=9606 GN=HSD17B4 PE=1 SV=3	79.686	736	[285-301]	yes	yes	2;3	2.7968e-07	144.68	2	2	146160	120240	25916
PVYPGQTLQTEMWK	14	0	1676.82	P51659	P51659	DHB4_HUMAN	HSD17B4	Peroxisomal multifunctional enzyme type 2 OS=Homo sapiens OX=9606 GN=HSD17B4 PE=1 SV=3	79.686	736	[566-579]	yes	yes	2	4.8634e-05	138.24	1	2	1031900	909390	122490
SMMGGGLAEIPGLSINFAK	19	0	1891.95	P51659	P51659	DHB4_HUMAN	HSD17B4	Peroxisomal multifunctional enzyme type 2 OS=Homo sapiens OX=9606 GN=HSD17B4 PE=1 SV=3	79.686	736	[385-403]	yes	yes	2;3	8.2542e-19	190.86	4	3	1535200	1510200	25009
TALDAFGR	8	0	849.434	P51659	P51659	DHB4_HUMAN	HSD17B4	Peroxisomal multifunctional enzyme type 2 OS=Homo sapiens OX=9606 GN=HSD17B4 PE=1 SV=3	79.686	736	[85-92]	yes	yes	2	0.00064628	121.29	1	1	339240	300840	38399
VAVAIPNRPPDAVLTDTTSLNQAALYR	27	1	2865.53	P51659	P51659	DHB4_HUMAN	HSD17B4	Peroxisomal multifunctional enzyme type 2 OS=Homo sapiens OX=9606 GN=HSD17B4 PE=1 SV=3	79.686	736	[480-506]	yes	yes	3	1.0596e-98	301.03	1	1	2393700	2217600	176170
VLHGEQYLELYK	12	0	1490.78	P51659	P51659	DHB4_HUMAN	HSD17B4	Peroxisomal multifunctional enzyme type 2 OS=Homo sapiens OX=9606 GN=HSD17B4 PE=1 SV=3	79.686	736	[404-415]	yes	yes	3	0.016979	42.789	1	#N/A	17273	17273	0
VLHGEQYLELYKPLPR	16	1	1954.07	P51659	P51659	DHB4_HUMAN	HSD17B4	Peroxisomal multifunctional enzyme type 2 OS=Homo sapiens OX=9606 GN=HSD17B4 PE=1 SV=3	79.686	736	[404-419]	yes	yes	3;4	5.7679e-20	201.24	3	3	2433000	1844900	588120
VLQQFADNDVSR	12	0	1390.68	P51659	P51659	DHB4_HUMAN	HSD17B4	Peroxisomal multifunctional enzyme type 2 OS=Homo sapiens OX=9606 GN=HSD17B4 PE=1 SV=3	79.686	736	[544-555]	yes	yes	2	5.8503e-21	223.14	2	2	1212500	1070400	142060
VNAVFEWHITK	11	0	1342.7	P51659	P51659	DHB4_HUMAN	HSD17B4	Peroxisomal multifunctional enzyme type 2 OS=Homo sapiens OX=9606 GN=HSD17B4 PE=1 SV=3	79.686	736	[646-656]	yes	yes	3	0.018846	38.021	1	1	136090	132240	3845.3
VQETGDIVISNAYVDLAPTSGTSAK	25	0	2535.27	P51659	P51659	DHB4_HUMAN	HSD17B4	Peroxisomal multifunctional enzyme type 2 OS=Homo sapiens OX=9606 GN=HSD17B4 PE=1 SV=3	79.686	736	[590-614]	yes	yes	2;3	7.2682e-21	197.84	2	1	1617100	1535600	81470
VVLVTGAGAGLGR	13	0	1168.69	P51659	P51659	DHB4_HUMAN	HSD17B4	Peroxisomal multifunctional enzyme type 2 OS=Homo sapiens OX=9606 GN=HSD17B4 PE=1 SV=3	79.686	736	[11-23]	yes	yes	2	7.8455e-08	171.7	1	1	924400	921710	2689.1
AALAHPFFQDVTK	13	0	1443.75	P24941	P24941	CDK2_HUMAN	CDK2	Cyclin-dependent kinase 2 OS=Homo sapiens OX=9606 GN=CDK2 PE=1 SV=2	33.93	298	[279-291]	yes	yes	2	0.00067314	94.767	1	1	84511	80608	3903.1
AALAHPFFQDVTKPVPHLR	19	1	2143.17	P24941	P24941	CDK2_HUMAN	CDK2	Cyclin-dependent kinase 2 OS=Homo sapiens OX=9606 GN=CDK2 PE=1 SV=2	33.93	298	[279-297]	yes	yes	3;4	2.5389e-09	128.59	2	#N/A	320870	320870	0
AFGVPVR	7	0	744.428	P24941	P24941	CDK2_HUMAN	CDK2	Cyclin-dependent kinase 2 OS=Homo sapiens OX=9606 GN=CDK2 PE=1 SV=2	33.93	298	[151-157]	yes	yes	2	0.020591	71.995	1	1	333410	297980	35428
ALFPGDSEIDQLFR	14	0	1606.8	P24941;Q00526	P24941	CDK2_HUMAN	CDK2	Cyclin-dependent kinase 2 OS=Homo sapiens OX=9606 GN=CDK2 PE=1 SV=2	33.93	298	[201-214]	yes	no	2	1.3994e-32	253.71	1	1	1299200	1235800	63346
APEILLGCK	9	0	999.542	P24941	P24941	CDK2_HUMAN	CDK2	Cyclin-dependent kinase 2 OS=Homo sapiens OX=9606 GN=CDK2 PE=1 SV=2	33.93	298	[170-178]	yes	yes	2	0.00068689	121.62	1	1	622550	606730	15824
DLKPQNLLINTEGAIK	16	1	1765.99	P24941	P24941	CDK2_HUMAN	CDK2	Cyclin-dependent kinase 2 OS=Homo sapiens OX=9606 GN=CDK2 PE=1 SV=2	33.93	298	[127-142]	yes	yes	2;3	9.9466e-06	151.56	2	1	1976700	1954600	22123
FMDASALTGIPLPLIK	16	0	1685.94	P24941	P24941	CDK2_HUMAN	CDK2	Cyclin-dependent kinase 2 OS=Homo sapiens OX=9606 GN=CDK2 PE=1 SV=2	33.93	298	[90-105]	yes	yes	2;3	1.4194e-35	240.12	3	1	983560	981620	1937.5
IGEGTYGVVYK	11	0	1184.61	P24941;Q00526;P06493	P24941	CDK2_HUMAN	CDK2	Cyclin-dependent kinase 2 OS=Homo sapiens OX=9606 GN=CDK2 PE=1 SV=2	33.93	298	[10-20]	no	no	2	0.00063673	109.29	1	1	1030700	919860	110790
IRLDTETEGVPSTAIR	16	1	1756.93	P24941	P24941	CDK2_HUMAN	CDK2	Cyclin-dependent kinase 2 OS=Homo sapiens OX=9606 GN=CDK2 PE=1 SV=2	33.93	298	[35-50]	yes	yes	3	0.0002698	83.106	1	#N/A	138760	138760	0
LADFGLAR	8	0	861.471	P24941;Q00526;P50750;Q96Q40;O94921;Q07002;Q00536;Q00537;Q9NYV4;Q14004;Q00535;P06493;P11802;Q00534	P24941	CDK2_HUMAN	CDK2	Cyclin-dependent kinase 2 OS=Homo sapiens OX=9606 GN=CDK2 PE=1 SV=2	33.93	298	[143-150]	no	no	2	0.00010772	138.37	2	2	2136700	1866500	270280
LDTETEGVPSTAIR	14	0	1487.75	P24941	P24941	CDK2_HUMAN	CDK2	Cyclin-dependent kinase 2 OS=Homo sapiens OX=9606 GN=CDK2 PE=1 SV=2	33.93	298	[37-50]	yes	yes	2	1.001e-23	229.29	2	2	1174200	1127500	46682
LLDVIHTENK	10	0	1180.65	P24941	P24941	CDK2_HUMAN	CDK2	Cyclin-dependent kinase 2 OS=Homo sapiens OX=9606 GN=CDK2 PE=1 SV=2	33.93	298	[66-75]	yes	yes	2;3	6.8145e-14	215.14	2	2	1019300	987500	31789
LTGEVVALK	9	0	928.559	P24941	P24941	CDK2_HUMAN	CDK2	Cyclin-dependent kinase 2 OS=Homo sapiens OX=9606 GN=CDK2 PE=1 SV=2	33.93	298	[25-33]	yes	yes	2	0.025983	51.193	1	#N/A	617500	617500	0
LTGEVVALKK	10	1	1056.65	P24941	P24941	CDK2_HUMAN	CDK2	Cyclin-dependent kinase 2 OS=Homo sapiens OX=9606 GN=CDK2 PE=1 SV=2	33.93	298	[25-34]	yes	yes	2	0.0029141	126.24	1	#N/A	62835	62835	0
LYLVFEFLHQDLK	13	0	1663.9	P24941	P24941	CDK2_HUMAN	CDK2	Cyclin-dependent kinase 2 OS=Homo sapiens OX=9606 GN=CDK2 PE=1 SV=2	33.93	298	[76-88]	yes	yes	2;3	8.7586e-06	156.48	2	#N/A	160070	160070	0
LYLVFEFLHQDLKK	14	1	1791.99	P24941	P24941	CDK2_HUMAN	CDK2	Cyclin-dependent kinase 2 OS=Homo sapiens OX=9606 GN=CDK2 PE=1 SV=2	33.93	298	[76-89]	yes	yes	3	0.031577	45.33	1	#N/A	22164	22164	0
TLGTPDEVVWPGVTSMPDYKPSFPK	25	1	2747.35	P24941	P24941	CDK2_HUMAN	CDK2	Cyclin-dependent kinase 2 OS=Homo sapiens OX=9606 GN=CDK2 PE=1 SV=2	33.93	298	[218-242]	yes	yes	3	0.00026001	94.542	1	#N/A	1263500	1263500	0
TYTHEVVTLWYR	12	0	1566.78	P24941;Q00526	P24941	CDK2_HUMAN	CDK2	Cyclin-dependent kinase 2 OS=Homo sapiens OX=9606 GN=CDK2 PE=1 SV=2	33.93	298	[158-169]	yes	no	2;3	1.6449e-06	201.84	2	2	801190	782870	18321
VVPPLDEDGR	10	0	1095.56	P24941	P24941	CDK2_HUMAN	CDK2	Cyclin-dependent kinase 2 OS=Homo sapiens OX=9606 GN=CDK2 PE=1 SV=2	33.93	298	[251-260]	yes	yes	2	0.0046681	76.221	1	#N/A	1196900	1196900	0
AFGIPVR	7	0	758.444	Q00535	Q00535	CDK5_HUMAN	CDK5	Cyclin-dependent kinase 5 OS=Homo sapiens OX=9606 GN=CDK5 PE=1 SV=3	33.304	292	[150-156]	yes	yes	2	0.016326	80.999	1	2	294520	278310	16209
CYSAEVVTLWYRPPDVLFGAK	21	1	2470.24	Q00535	Q00535	CDK5_HUMAN	CDK5	Cyclin-dependent kinase 5 OS=Homo sapiens OX=9606 GN=CDK5 PE=1 SV=3	33.304	292	[157-177]	yes	yes	3	0.00095087	74.364	1	#N/A	48327	48327	0
DLKPQNLLINR	11	1	1322.77	Q00535	Q00535	CDK5_HUMAN	CDK5	Cyclin-dependent kinase 5 OS=Homo sapiens OX=9606 GN=CDK5 PE=1 SV=3	33.304	292	[126-136]	yes	yes	2;3	0.009611	92.062	2	1	281470	278280	3196.3
DLLQNLLK	8	0	955.57	Q00535	Q00535	CDK5_HUMAN	CDK5	Cyclin-dependent kinase 5 OS=Homo sapiens OX=9606 GN=CDK5 PE=1 SV=3	33.304	292	[261-268]	yes	yes	2	0.0014491	110.81	1	1	453700	433050	20653
ETHEIVALK	9	0	1038.57	Q00535	Q00535	CDK5_HUMAN	CDK5	Cyclin-dependent kinase 5 OS=Homo sapiens OX=9606 GN=CDK5 PE=1 SV=3	33.304	292	[25-33]	yes	yes	2	0.00011002	179.21	1	#N/A	184550	184550	0
IGEGTYGTVFK	11	0	1170.59	Q00535	Q00535	CDK5_HUMAN	CDK5	Cyclin-dependent kinase 5 OS=Homo sapiens OX=9606 GN=CDK5 PE=1 SV=3	33.304	292	[10-20]	yes	yes	2	0.0012234	91.584	1	1	749850	695230	54623
ISAEEALQHPYFSDFCPP	18	0	2106.94	Q00535	Q00535	CDK5_HUMAN	CDK5	Cyclin-dependent kinase 5 OS=Homo sapiens OX=9606 GN=CDK5 PE=1 SV=3	33.304	292	[275-292]	yes	yes	2	0.00013394	89.959	1	1	834070	811780	22284
KYFDSCNGDLDPEIVK	16	1	1898.87	Q00535	Q00535	CDK5_HUMAN	CDK5	Cyclin-dependent kinase 5 OS=Homo sapiens OX=9606 GN=CDK5 PE=1 SV=3	33.304	292	[89-104]	yes	yes	3	0.0053112	58.98	1	#N/A	56174	56174	0
LDDDDEGVPSSALR	14	0	1487.67	Q00535	Q00535	CDK5_HUMAN	CDK5	Cyclin-dependent kinase 5 OS=Homo sapiens OX=9606 GN=CDK5 PE=1 SV=3	33.304	292	[37-50]	yes	yes	2	1.1085e-05	176.78	2	1	486040	408300	77739
LLGTPTEEQWPSMTK	15	0	1716.84	Q00535	Q00535	CDK5_HUMAN	CDK5	Cyclin-dependent kinase 5 OS=Homo sapiens OX=9606 GN=CDK5 PE=1 SV=3	33.304	292	[218-232]	yes	yes	2	2.2485e-10	176.99	1	1	1052500	1025800	26684
LPDYKPYPMYPATTSLVNVVPK	22	1	2492.3	Q00535	Q00535	CDK5_HUMAN	CDK5	Cyclin-dependent kinase 5 OS=Homo sapiens OX=9606 GN=CDK5 PE=1 SV=3	33.304	292	[233-254]	yes	yes	3	1.7757e-29	206.09	1	1	963350	915390	47953
LTLVFEFCDQDLK	13	0	1626.8	Q00535	Q00535	CDK5_HUMAN	CDK5	Cyclin-dependent kinase 5 OS=Homo sapiens OX=9606 GN=CDK5 PE=1 SV=3	33.304	292	[76-88]	yes	yes	2	0.0022972	98.156	1	1	135530	126190	9332.6
LTLVFEFCDQDLKK	14	1	1754.89	Q00535	Q00535	CDK5_HUMAN	CDK5	Cyclin-dependent kinase 5 OS=Homo sapiens OX=9606 GN=CDK5 PE=1 SV=3	33.304	292	[76-89]	yes	yes	2	0.00025936	109.24	1	1	49361	43479	5882.1
PLFPGNDVDDQLK	13	0	1456.72	Q00535	Q00535	CDK5_HUMAN	CDK5	Cyclin-dependent kinase 5 OS=Homo sapiens OX=9606 GN=CDK5 PE=1 SV=3	33.304	292	[201-213]	yes	yes	2	0.00037609	103.43	1	1	321350	315840	5509.1
PLFPGNDVDDQLKR	14	1	1612.82	Q00535	Q00535	CDK5_HUMAN	CDK5	Cyclin-dependent kinase 5 OS=Homo sapiens OX=9606 GN=CDK5 PE=1 SV=3	33.304	292	[201-214]	yes	yes	3	3.521e-05	124.3	1	#N/A	272640	272640	0
SFLFQLLK	8	0	994.585	Q00535	Q00535	CDK5_HUMAN	CDK5	Cyclin-dependent kinase 5 OS=Homo sapiens OX=9606 GN=CDK5 PE=1 SV=3	33.304	292	[105-112]	yes	yes	2	0.0001612	127.84	1	1	474900	451540	23365
YFDSCNGDLDPEIVK	15	0	1770.78	Q00535	Q00535	CDK5_HUMAN	CDK5	Cyclin-dependent kinase 5 OS=Homo sapiens OX=9606 GN=CDK5 PE=1 SV=3	33.304	292	[90-104]	yes	yes	2	1.8125e-35	243.88	1	1	536610	502300	34312
ADQQYECVAEIGEGAYGK	18	0	1986.86	Q00534	Q00534	CDK6_HUMAN	CDK6	Cyclin-dependent kinase 6 OS=Homo sapiens OX=9606 GN=CDK6 PE=1 SV=1	36.938	326	[9-26]	yes	yes	2;3	1.1368e-63	290.39	2	#N/A	615190	615190	0
CLTFNPAK	8	0	949.469	Q00534	Q00534	CDK6_HUMAN	CDK6	Cyclin-dependent kinase 6 OS=Homo sapiens OX=9606 GN=CDK6 PE=1 SV=1	36.938	326	[280-287]	yes	yes	2	0.014185	66.682	1	#N/A	97586	97586	0
DLKPQNILVTSSGQIK	16	1	1739.98	Q00534	Q00534	CDK6_HUMAN	CDK6	Cyclin-dependent kinase 6 OS=Homo sapiens OX=9606 GN=CDK6 PE=1 SV=1	36.938	326	[145-160]	yes	yes	2;3	0.0012106	110.29	2	1	791730	783890	7841.7
DMMFQLLR	8	0	1052.51	Q00534	Q00534	CDK6_HUMAN	CDK6	Cyclin-dependent kinase 6 OS=Homo sapiens OX=9606 GN=CDK6 PE=1 SV=1	36.938	326	[124-131]	yes	yes	2	0.0073935	62.717	1	#N/A	138150	138150	0
ENLDSHLPPSQNTSELNTA	19	0	2065.96	Q00534	Q00534	CDK6_HUMAN	CDK6	Cyclin-dependent kinase 6 OS=Homo sapiens OX=9606 GN=CDK6 PE=1 SV=1	36.938	326	[308-326]	yes	yes	2	0.0055729	77.068	1	#N/A	28236	28236	0
FVTDIDELGK	10	0	1135.58	Q00534	Q00534	CDK6_HUMAN	CDK6	Cyclin-dependent kinase 6 OS=Homo sapiens OX=9606 GN=CDK6 PE=1 SV=1	36.938	326	[265-274]	yes	yes	2	0.00097158	122.44	1	1	735660	733810	1849.9
FVTDIDELGKDLLLK	15	1	1717.95	Q00534	Q00534	CDK6_HUMAN	CDK6	Cyclin-dependent kinase 6 OS=Homo sapiens OX=9606 GN=CDK6 PE=1 SV=1	36.938	326	[265-279]	yes	yes	2;3	8.8518e-07	159.64	2	#N/A	85966	85966	0
GLDFLHSHR	9	0	1080.55	Q00534	Q00534	CDK6_HUMAN	CDK6	Cyclin-dependent kinase 6 OS=Homo sapiens OX=9606 GN=CDK6 PE=1 SV=1	36.938	326	[132-140]	yes	yes	2	0.00033756	146.03	1	#N/A	115490	115490	0
HLETFEHPNVVR	12	0	1476.75	Q00534	Q00534	CDK6_HUMAN	CDK6	Cyclin-dependent kinase 6 OS=Homo sapiens OX=9606 GN=CDK6 PE=1 SV=1	36.938	326	[67-78]	yes	yes	3	2.4077e-65	258.48	1	#N/A	320100	320100	0
ILDVIGLPGEEDWPR	15	0	1707.88	Q00534	Q00534	CDK6_HUMAN	CDK6	Cyclin-dependent kinase 6 OS=Homo sapiens OX=9606 GN=CDK6 PE=1 SV=1	36.938	326	[231-245]	yes	yes	2	8.9446e-07	173.19	1	#N/A	848060	848060	0
ISAYSALSHPYFQDLER	17	0	1995.97	Q00534	Q00534	CDK6_HUMAN	CDK6	Cyclin-dependent kinase 6 OS=Homo sapiens OX=9606 GN=CDK6 PE=1 SV=1	36.938	326	[289-305]	yes	yes	2;3	4.0987e-09	152.68	3	1	571270	558690	12577
LFDVCTVSR	9	0	1095.54	Q00534	Q00534	CDK6_HUMAN	CDK6	Cyclin-dependent kinase 6 OS=Homo sapiens OX=9606 GN=CDK6 PE=1 SV=1	36.938	326	[79-87]	yes	yes	2	0.00029551	148.38	1	#N/A	420820	420820	0
LTLVFEHVDQDLTTYLDK	18	0	2149.09	Q00534	Q00534	CDK6_HUMAN	CDK6	Cyclin-dependent kinase 6 OS=Homo sapiens OX=9606 GN=CDK6 PE=1 SV=1	36.938	326	[94-111]	yes	yes	3	0.0013448	66.874	1	#N/A	108920	108920	0
LTLVFEHVDQDLTTYLDKVPEPGVPTETIK	30	1	3396.77	Q00534	Q00534	CDK6_HUMAN	CDK6	Cyclin-dependent kinase 6 OS=Homo sapiens OX=9606 GN=CDK6 PE=1 SV=1	36.938	326	[94-123]	yes	yes	4	6.3897e-06	78.286	1	#N/A	30163	30163	0
VPEPGVPTETIK	12	0	1265.69	Q00534	Q00534	CDK6_HUMAN	CDK6	Cyclin-dependent kinase 6 OS=Homo sapiens OX=9606 GN=CDK6 PE=1 SV=1	36.938	326	[112-123]	yes	yes	2	0.0011651	89.171	1	1	129060	127550	1503.3
VQTGEEGMPLSTIR	14	0	1516.76	Q00534	Q00534	CDK6_HUMAN	CDK6	Cyclin-dependent kinase 6 OS=Homo sapiens OX=9606 GN=CDK6 PE=1 SV=1	36.938	326	[47-60]	yes	yes	2	7.6688e-17	203.29	2	2	522850	489800	33054
AAILPTSIFLTNK	13	0	1387.81	O14744	O14744	ANM5_HUMAN	PRMT5	Protein arginine N-methyltransferase 5 OS=Homo sapiens OX=9606 GN=PRMT5 PE=1 SV=4	72.684	637	[228-240]	yes	yes	2	6.588e-11	183.78	2	1	2500300	1744800	755570
AAILPTSIFLTNKK	14	1	1515.9	O14744	O14744	ANM5_HUMAN	PRMT5	Protein arginine N-methyltransferase 5 OS=Homo sapiens OX=9606 GN=PRMT5 PE=1 SV=4	72.684	637	[228-241]	yes	yes	3	0.053127	36.392	1	1	34508	27035	7473.5
AAMAVGGAGGSR	12	0	1003.49	O14744	O14744	ANM5_HUMAN	PRMT5	Protein arginine N-methyltransferase 5 OS=Homo sapiens OX=9606 GN=PRMT5 PE=1 SV=4	72.684	637	[2-13]	yes	yes	2	0.00018288	114.97	1	1	42175	20814	21361
DDGVSIPGEYTSFLAPISSSK	21	0	2169.05	O14744	O14744	ANM5_HUMAN	PRMT5	Protein arginine N-methyltransferase 5 OS=Homo sapiens OX=9606 GN=PRMT5 PE=1 SV=4	72.684	637	[459-479]	yes	yes	2	3.0633e-23	232.93	1	1	3081400	2028700	1052700
DDIIENAPTTHTEEYSGEEK	20	0	2276.99	O14744	O14744	ANM5_HUMAN	PRMT5	Protein arginine N-methyltransferase 5 OS=Homo sapiens OX=9606 GN=PRMT5 PE=1 SV=4	72.684	637	[165-184]	yes	yes	2;3	3.5106e-29	180.86	2	3	2259600	1567200	692460
DLNCVPEIADTLGAVAK	17	0	1784.9	O14744	O14744	ANM5_HUMAN	PRMT5	Protein arginine N-methyltransferase 5 OS=Homo sapiens OX=9606 GN=PRMT5 PE=1 SV=4	72.684	637	[19-35]	yes	yes	2;3	0.00012179	89.466	2	2	2239900	1349400	890460
DRDPEAQFEMPYVVR	15	1	1850.86	O14744	O14744	ANM5_HUMAN	PRMT5	Protein arginine N-methyltransferase 5 OS=Homo sapiens OX=9606 GN=PRMT5 PE=1 SV=4	72.684	637	[491-505]	yes	yes	3	2.5274e-05	107.61	1	2	441400	423400	18004
DTNVQVLMVLGAGR	14	0	1471.78	O14744	O14744	ANM5_HUMAN	PRMT5	Protein arginine N-methyltransferase 5 OS=Homo sapiens OX=9606 GN=PRMT5 PE=1 SV=4	72.684	637	[355-368]	yes	yes	2	0.0027615	73.781	1	#N/A	81679	81679	0
DWNTLIVGK	9	0	1044.56	O14744	O14744	ANM5_HUMAN	PRMT5	Protein arginine N-methyltransferase 5 OS=Homo sapiens OX=9606 GN=PRMT5 PE=1 SV=4	72.684	637	[77-85]	yes	yes	2	0.00037596	140.84	1	1	1024600	691480	333170
EFIQEPAK	8	0	960.492	O14744	O14744	ANM5_HUMAN	PRMT5	Protein arginine N-methyltransferase 5 OS=Homo sapiens OX=9606 GN=PRMT5 PE=1 SV=4	72.684	637	[53-60]	yes	yes	2	0.00015246	129.56	1	1	362950	224190	138770
EKDRDPEAQFEMPYVVR	17	2	2108	O14744	O14744	ANM5_HUMAN	PRMT5	Protein arginine N-methyltransferase 5 OS=Homo sapiens OX=9606 GN=PRMT5 PE=1 SV=4	72.684	637	[489-505]	yes	yes	3;4	2.6536e-07	119.96	2	2	1016600	736860	279750
GPLVNASLR	9	0	925.535	O14744	O14744	ANM5_HUMAN	PRMT5	Protein arginine N-methyltransferase 5 OS=Homo sapiens OX=9606 GN=PRMT5 PE=1 SV=4	72.684	637	[369-377]	yes	yes	2	0.0018431	93.992	1	1	303230	206600	96637
IAVALEIGADLPSNHVIDR	19	0	2002.08	O14744	O14744	ANM5_HUMAN	PRMT5	Protein arginine N-methyltransferase 5 OS=Homo sapiens OX=9606 GN=PRMT5 PE=1 SV=4	72.684	637	[202-220]	yes	yes	2;3	4.8886e-19	194.92	4	3	2385600	1267900	1117700
KGFPVLSK	8	1	874.528	O14744	O14744	ANM5_HUMAN	PRMT5	Protein arginine N-methyltransferase 5 OS=Homo sapiens OX=9606 GN=PRMT5 PE=1 SV=4	72.684	637	[241-248]	yes	yes	2	0.015027	89.355	1	1	266430	192830	73596
KVWYEWAVTAPVCSAIHNPTGR	22	1	2541.26	O14744	O14744	ANM5_HUMAN	PRMT5	Protein arginine N-methyltransferase 5 OS=Homo sapiens OX=9606 GN=PRMT5 PE=1 SV=4	72.684	637	[610-631]	yes	yes	3	0.0095521	50.055	1	#N/A	16197	16197	0
LEVQFIITGTNHHSEK	16	0	1851.95	O14744	O14744	ANM5_HUMAN	PRMT5	Protein arginine N-methyltransferase 5 OS=Homo sapiens OX=9606 GN=PRMT5 PE=1 SV=4	72.684	637	[260-275]	yes	yes	2;3;4	1.4512e-10	164.65	3	3	1301500	945570	355900
LSPWIRPDSK	10	1	1197.65	O14744	O14744	ANM5_HUMAN	PRMT5	Protein arginine N-methyltransferase 5 OS=Homo sapiens OX=9606 GN=PRMT5 PE=1 SV=4	72.684	637	[86-95]	yes	yes	2;3	0.020931	99.815	2	2	836070	583540	252520
NPNAVVTLENWQFEEWGSQVTVVSSDMR	28	0	3221.51	O14744	O14744	ANM5_HUMAN	PRMT5	Protein arginine N-methyltransferase 5 OS=Homo sapiens OX=9606 GN=PRMT5 PE=1 SV=4	72.684	637	[394-421]	yes	yes	3	2.0673e-05	100.95	1	1	74719	42799	31920
QGFDFLCMPVFHPR	14	0	1749.81	O14744	O14744	ANM5_HUMAN	PRMT5	Protein arginine N-methyltransferase 5 OS=Homo sapiens OX=9606 GN=PRMT5 PE=1 SV=4	72.684	637	[36-49]	yes	yes	2;3	1.5582e-06	156.08	3	3	848690	517640	331040
SDLLLSGR	8	0	859.476	O14744	O14744	ANM5_HUMAN	PRMT5	Protein arginine N-methyltransferase 5 OS=Homo sapiens OX=9606 GN=PRMT5 PE=1 SV=4	72.684	637	[69-76]	yes	yes	2	0.024223	53.833	1	#N/A	747600	747600	0
VPEEEKDTNVQVLMVLGAGR	20	1	2183.13	O14744	O14744	ANM5_HUMAN	PRMT5	Protein arginine N-methyltransferase 5 OS=Homo sapiens OX=9606 GN=PRMT5 PE=1 SV=4	72.684	637	[349-368]	yes	yes	3	3.3412e-13	146.58	1	1	138660	61103	77555
VPLVAPEDLR	10	0	1107.63	O14744	O14744	ANM5_HUMAN	PRMT5	Protein arginine N-methyltransferase 5 OS=Homo sapiens OX=9606 GN=PRMT5 PE=1 SV=4	72.684	637	[155-164]	yes	yes	2	1.2158e-09	199.8	2	1	3114100	2049000	1065100
VPLVAPEDLRDDIIENAPTTHTEEYSGEEK	30	1	3366.61	O14744	O14744	ANM5_HUMAN	PRMT5	Protein arginine N-methyltransferase 5 OS=Homo sapiens OX=9606 GN=PRMT5 PE=1 SV=4	72.684	637	[155-184]	yes	yes	4	0.0001152	62.7	1	1	65987	43706	22281
VWYEWAVTAPVCSAIHNPTGR	21	0	2413.16	O14744	O14744	ANM5_HUMAN	PRMT5	Protein arginine N-methyltransferase 5 OS=Homo sapiens OX=9606 GN=PRMT5 PE=1 SV=4	72.684	637	[611-631]	yes	yes	2;3	4.4008e-05	103.27	2	1	535830	513470	22362
WLGEPIK	7	0	841.47	O14744	O14744	ANM5_HUMAN	PRMT5	Protein arginine N-methyltransferase 5 OS=Homo sapiens OX=9606 GN=PRMT5 PE=1 SV=4	72.684	637	[221-227]	yes	yes	2	0.054567	44.692	1	1	680990	463030	217960
YSQYQQAIYK	10	0	1290.62	O14744	O14744	ANM5_HUMAN	PRMT5	Protein arginine N-methyltransferase 5 OS=Homo sapiens OX=9606 GN=PRMT5 PE=1 SV=4	72.684	637	[334-343]	yes	yes	2	3.5258e-20	229.48	1	1	869660	623030	246630
EALPDILTSIIR	12	0	1339.77	Q86WA8	Q86WA8	LONP2_HUMAN	LONP2	Lon protease homolog 2, peroxisomal OS=Homo sapiens OX=9606 GN=LONP2 PE=1 SV=1	94.617	852	[181-192]	yes	yes	2	0.028526	50.353	1	#N/A	47919	47919	0
FQIVQVLK	8	0	973.596	Q86WA8	Q86WA8	LONP2_HUMAN	LONP2	Lon protease homolog 2, peroxisomal OS=Homo sapiens OX=9606 GN=LONP2 PE=1 SV=1	94.617	852	[108-115]	yes	yes	2	0.02007	58.167	1	#N/A	77078	77078	0
GLVLPVGGIK	10	0	951.612	Q86WA8	Q86WA8	LONP2_HUMAN	LONP2	Lon protease homolog 2, peroxisomal OS=Homo sapiens OX=9606 GN=LONP2 PE=1 SV=1	94.617	852	[775-784]	yes	yes	2	0.05	42.109	1	#N/A	84588	84588	0
GPILCFVGPPGVGK	14	0	1396.75	Q86WA8	Q86WA8	LONP2_HUMAN	LONP2	Lon protease homolog 2, peroxisomal OS=Homo sapiens OX=9606 GN=LONP2 PE=1 SV=1	94.617	852	[368-381]	yes	yes	2	0.00089977	87.308	1	#N/A	43004	43004	0
IGTAALAVQVVGSNWPK	17	0	1709.95	Q86WA8	Q86WA8	LONP2_HUMAN	LONP2	Lon protease homolog 2, peroxisomal OS=Homo sapiens OX=9606 GN=LONP2 PE=1 SV=1	94.617	852	[79-95]	yes	yes	2	3.5068e-05	95.428	2	#N/A	45986	45986	0
ITHISGTLEDEDEDEDNDDIVMLEK	25	0	2874.26	Q86WA8	Q86WA8	LONP2_HUMAN	LONP2	Lon protease homolog 2, peroxisomal OS=Homo sapiens OX=9606 GN=LONP2 PE=1 SV=1	94.617	852	[251-275]	yes	yes	3	0.00033199	69.152	1	#N/A	123660	123660	0
LQILDAVSLEER	12	0	1384.76	Q86WA8	Q86WA8	LONP2_HUMAN	LONP2	Lon protease homolog 2, peroxisomal OS=Homo sapiens OX=9606 GN=LONP2 PE=1 SV=1	94.617	852	[199-210]	yes	yes	2	0.00024969	134.13	1	1	74398	68380	6018.1
MDGEGQLTLTGQLGDVMK	18	0	1891.9	Q86WA8	Q86WA8	LONP2_HUMAN	LONP2	Lon protease homolog 2, peroxisomal OS=Homo sapiens OX=9606 GN=LONP2 PE=1 SV=1	94.617	852	[677-694]	yes	yes	2	0.00024409	80.3	1	#N/A	132240	132240	0
MREELGELSEQFYK	14	1	1757.83	Q86WA8	Q86WA8	LONP2_HUMAN	LONP2	Lon protease homolog 2, peroxisomal OS=Homo sapiens OX=9606 GN=LONP2 PE=1 SV=1	94.617	852	[139-152]	yes	yes	3	0.0019789	79.022	1	#N/A	30947	30947	0
MTIPLLVR	8	0	941.573	Q86WA8	Q86WA8	LONP2_HUMAN	LONP2	Lon protease homolog 2, peroxisomal OS=Homo sapiens OX=9606 GN=LONP2 PE=1 SV=1	94.617	852	[213-220]	yes	yes	2	0.013449	70.268	2	#N/A	39702	39702	0
QLEQHGLTPQQIQIPQVTTLDIITR	25	0	2869.57	Q86WA8	Q86WA8	LONP2_HUMAN	LONP2	Lon protease homolog 2, peroxisomal OS=Homo sapiens OX=9606 GN=LONP2 PE=1 SV=1	94.617	852	[530-554]	yes	yes	3	0.01269	40.428	1	#N/A	86842	86842	0
SDVAMTGEITLR	12	0	1291.64	Q86WA8	Q86WA8	LONP2_HUMAN	LONP2	Lon protease homolog 2, peroxisomal OS=Homo sapiens OX=9606 GN=LONP2 PE=1 SV=1	94.617	852	[763-774]	yes	yes	2	0.00041086	118.4	1	1	94097	90886	3211.1
SSVSPIQIPSR	11	0	1169.64	Q86WA8	Q86WA8	LONP2_HUMAN	LONP2	Lon protease homolog 2, peroxisomal OS=Homo sapiens OX=9606 GN=LONP2 PE=1 SV=1	94.617	852	[2-12]	yes	yes	2	0.021642	45.137	2	#N/A	50200	50200	0
TVGVNNPVFLLDEVDK	16	0	1757.92	Q86WA8	Q86WA8	LONP2_HUMAN	LONP2	Lon protease homolog 2, peroxisomal OS=Homo sapiens OX=9606 GN=LONP2 PE=1 SV=1	94.617	852	[431-446]	yes	yes	2	0.00032196	88.087	1	#N/A	146230	146230	0
VLEYLAVR	8	0	961.56	Q86WA8	Q86WA8	LONP2_HUMAN	LONP2	Lon protease homolog 2, peroxisomal OS=Homo sapiens OX=9606 GN=LONP2 PE=1 SV=1	94.617	852	[353-360]	yes	yes	2	0.02257	54.549	1	#N/A	31414	31414	0
AASAATAAPTATPAAQESGTIPK	23	0	2082.06	O00116	O00116	ADAS_HUMAN	AGPS	Alkyldihydroxyacetonephosphate synthase, peroxisomal OS=Homo sapiens OX=9606 GN=AGPS PE=1 SV=1	72.912	658	[63-85]	yes	yes	2	6.4929e-09	136.1	1	1	91443	66968	24475
ASLNPSDTPPSVVNEDFLHDLK	22	0	2394.17	O00116	O00116	ADAS_HUMAN	AGPS	Alkyldihydroxyacetonephosphate synthase, peroxisomal OS=Homo sapiens OX=9606 GN=AGPS PE=1 SV=1	72.912	658	[148-169]	yes	yes	3	0.00029904	75.3	1	1	233320	147180	86143
ESGYCTGHEPDSLEFSTVGGWVSTR	25	0	2757.2	O00116	O00116	ADAS_HUMAN	AGPS	Alkyldihydroxyacetonephosphate synthase, peroxisomal OS=Homo sapiens OX=9606 GN=AGPS PE=1 SV=1	72.912	658	[293-317]	yes	yes	3	0.00013161	90.534	1	1	135050	87430	47618
ESISDVGFGMLK	12	0	1281.63	O00116	O00116	ADAS_HUMAN	AGPS	Alkyldihydroxyacetonephosphate synthase, peroxisomal OS=Homo sapiens OX=9606 GN=AGPS PE=1 SV=1	72.912	658	[629-640]	yes	yes	2	0.058025	43.512	1	1	216180	159740	56433
EWIQNTLGVNVEHK	14	0	1665.85	O00116	O00116	ADAS_HUMAN	AGPS	Alkyldihydroxyacetonephosphate synthase, peroxisomal OS=Homo sapiens OX=9606 GN=AGPS PE=1 SV=1	72.912	658	[130-143]	yes	yes	2;3	0.00010398	108.37	2	2	153510	130860	22656
EYVDPNNIFGNR	12	0	1436.67	O00116	O00116	ADAS_HUMAN	AGPS	Alkyldihydroxyacetonephosphate synthase, peroxisomal OS=Homo sapiens OX=9606 GN=AGPS PE=1 SV=1	72.912	658	[644-655]	yes	yes	2	4.6466e-05	153.05	1	2	218070	142490	75584
GFDPNQLSVATLLFEGDR	18	0	1977.98	O00116	O00116	ADAS_HUMAN	AGPS	Alkyldihydroxyacetonephosphate synthase, peroxisomal OS=Homo sapiens OX=9606 GN=AGPS PE=1 SV=1	72.912	658	[457-474]	yes	yes	2	2.2575e-05	104.95	1	#N/A	57469	57469	0
GISDPLTVFEQTEAAAR	17	0	1803.9	O00116	O00116	ADAS_HUMAN	AGPS	Alkyldihydroxyacetonephosphate synthase, peroxisomal OS=Homo sapiens OX=9606 GN=AGPS PE=1 SV=1	72.912	658	[587-603]	yes	yes	2	1.8918e-07	124.86	1	1	369350	276360	92987
ILWVDENNLTAHVEAGITGQELER	24	0	2706.36	O00116	O00116	ADAS_HUMAN	AGPS	Alkyldihydroxyacetonephosphate synthase, peroxisomal OS=Homo sapiens OX=9606 GN=AGPS PE=1 SV=1	72.912	658	[266-289]	yes	yes	3	0.00014025	91.811	1	1	163600	98960	64642
IPDIVLWPTCHDDVVK	16	0	1905.97	O00116	O00116	ADAS_HUMAN	AGPS	Alkyldihydroxyacetonephosphate synthase, peroxisomal OS=Homo sapiens OX=9606 GN=AGPS PE=1 SV=1	72.912	658	[205-220]	yes	yes	3	4.9566e-05	91.657	1	1	149150	119030	30121
KNIYGNIEDLVVHIK	15	1	1753.97	O00116	O00116	ADAS_HUMAN	AGPS	Alkyldihydroxyacetonephosphate synthase, peroxisomal OS=Homo sapiens OX=9606 GN=AGPS PE=1 SV=1	72.912	658	[323-337]	yes	yes	3	0.0075988	55.841	1	1	21823	17403	4420.1
NIYGNIEDLVVHIK	14	0	1625.88	O00116	O00116	ADAS_HUMAN	AGPS	Alkyldihydroxyacetonephosphate synthase, peroxisomal OS=Homo sapiens OX=9606 GN=AGPS PE=1 SV=1	72.912	658	[324-337]	yes	yes	2;3	7.0726e-06	149.96	2	1	169420	134380	35033
TIISLDTSQMNR	12	0	1377.69	O00116	O00116	ADAS_HUMAN	AGPS	Alkyldihydroxyacetonephosphate synthase, peroxisomal OS=Homo sapiens OX=9606 GN=AGPS PE=1 SV=1	72.912	658	[254-265]	yes	yes	2	0.0030647	78.655	1	1	162210	116700	45512
YGSVAFPNFEQGVACLR	17	0	1913.91	O00116	O00116	ADAS_HUMAN	AGPS	Alkyldihydroxyacetonephosphate synthase, peroxisomal OS=Homo sapiens OX=9606 GN=AGPS PE=1 SV=1	72.912	658	[390-406]	yes	yes	2	0.0074022	55.314	1	#N/A	87867	87867	0
AFTSWTANTGIEACR	15	0	1683.77	Q15067	Q15067	ACOX1_HUMAN	ACOX1	Peroxisomal acyl-coenzyme A oxidase 1 OS=Homo sapiens OX=9606 GN=ACOX1 PE=1 SV=3	74.424	660	[379-393]	yes	yes	2	6.5346e-05	103.46	1	#N/A	106780	106780	0
DSASFNPELLTHILDGSPEK	20	0	2169.06	Q15067	Q15067	ACOX1_HUMAN	ACOX1	Peroxisomal acyl-coenzyme A oxidase 1 OS=Homo sapiens OX=9606 GN=ACOX1 PE=1 SV=3	74.424	660	[10-29]	yes	yes	3	7.6032e-05	73.783	1	#N/A	59601	59601	0
EFGIADPDEIMWFK	14	0	1696.78	Q15067	Q15067	ACOX1_HUMAN	ACOX1	Peroxisomal acyl-coenzyme A oxidase 1 OS=Homo sapiens OX=9606 GN=ACOX1 PE=1 SV=3	74.424	660	[76-89]	yes	yes	2	1.2589e-05	145.46	1	#N/A	82657	82657	0
EIGTHKPLPGITVGDIGPK	19	1	1928.07	Q15067	Q15067	ACOX1_HUMAN	ACOX1	Peroxisomal acyl-coenzyme A oxidase 1 OS=Homo sapiens OX=9606 GN=ACOX1 PE=1 SV=3	74.424	660	[211-229]	yes	yes	3	4.4918e-11	148.44	1	1	165240	161510	3732.7
ELLTLIR	7	0	856.538	Q15067	Q15067	ACOX1_HUMAN	ACOX1	Peroxisomal acyl-coenzyme A oxidase 1 OS=Homo sapiens OX=9606 GN=ACOX1 PE=1 SV=3	74.424	660	[594-600]	yes	yes	2	0.0093132	95.793	1	1	365980	349130	16850
ERDSASFNPELLTHILDGSPEK	22	1	2454.2	Q15067	Q15067	ACOX1_HUMAN	ACOX1	Peroxisomal acyl-coenzyme A oxidase 1 OS=Homo sapiens OX=9606 GN=ACOX1 PE=1 SV=3	74.424	660	[8-29]	yes	yes	4	0.056191	25.803	1	#N/A	11353	11353	0
EVAWNLTSVDLVR	13	0	1500.79	Q15067	Q15067	ACOX1_HUMAN	ACOX1	Peroxisomal acyl-coenzyme A oxidase 1 OS=Homo sapiens OX=9606 GN=ACOX1 PE=1 SV=3	74.424	660	[513-525]	yes	yes	2	5.3341e-41	268.77	1	1	536890	501190	35697
GLETTATYDPETQEFILNSPTVTSIK	26	0	2854.41	Q15067	Q15067	ACOX1_HUMAN	ACOX1	Peroxisomal acyl-coenzyme A oxidase 1 OS=Homo sapiens OX=9606 GN=ACOX1 PE=1 SV=3	74.424	660	[149-174]	yes	yes	2;3	1.8192e-29	150.09	2	1	125170	112890	12279
GLQIIGTYAQTEMGHGTHLR	20	0	2182.1	Q15067	Q15067	ACOX1_HUMAN	ACOX1	Peroxisomal acyl-coenzyme A oxidase 1 OS=Homo sapiens OX=9606 GN=ACOX1 PE=1 SV=3	74.424	660	[129-148]	yes	yes	3	0.0048705	52.298	1	#N/A	35454	35454	0
INEGIGQGDLSELPELHALTAGLK	24	0	2474.3	Q15067	Q15067	ACOX1_HUMAN	ACOX1	Peroxisomal acyl-coenzyme A oxidase 1 OS=Homo sapiens OX=9606 GN=ACOX1 PE=1 SV=3	74.424	660	[355-378]	yes	yes	3	6.2153e-36	165.24	1	#N/A	239810	239810	0
LVCGMVSYLNDLPSQR	16	0	1850.9	Q15067	Q15067	ACOX1_HUMAN	ACOX1	Peroxisomal acyl-coenzyme A oxidase 1 OS=Homo sapiens OX=9606 GN=ACOX1 PE=1 SV=3	74.424	660	[447-462]	yes	yes	2	0.037005	47.201	1	1	162800	129130	33662
SFLVGEAAR	9	0	948.503	Q15067	Q15067	ACOX1_HUMAN	ACOX1	Peroxisomal acyl-coenzyme A oxidase 1 OS=Homo sapiens OX=9606 GN=ACOX1 PE=1 SV=3	74.424	660	[283-291]	yes	yes	2	0.0032429	84.568	1	#N/A	92323	92323	0
TSNHAIVLAQLITK	14	0	1507.87	Q15067	Q15067	ACOX1_HUMAN	ACOX1	Peroxisomal acyl-coenzyme A oxidase 1 OS=Homo sapiens OX=9606 GN=ACOX1 PE=1 SV=3	74.424	660	[183-196]	yes	yes	3	0.00058052	83.54	1	#N/A	76267	76267	0
YDGNVYENLFEWAK	14	0	1746.79	Q15067	Q15067	ACOX1_HUMAN	ACOX1	Peroxisomal acyl-coenzyme A oxidase 1 OS=Homo sapiens OX=9606 GN=ACOX1 PE=1 SV=3	74.424	660	[624-637]	yes	yes	2	1.3144e-31	238.2	1	1	442620	404660	37967
AETEELIR	8	0	959.492	P29590	P29590	PML_HUMAN	PML	Protein PML OS=Homo sapiens OX=9606 GN=PML PE=1 SV=3	97.551	882	[273-280]	yes	yes	2	0.02257	54.549	1	#N/A	51147	51147	0
ASPEAASTPRDPIDVDLPEEAER	23	1	2464.17	P29590	P29590	PML_HUMAN	PML	Protein PML OS=Homo sapiens OX=9606 GN=PML PE=1 SV=3	97.551	882	[402-424]	yes	yes	3	0.056759	38.583	1	#N/A	42214	42214	0
CFEAHQWFLK	10	0	1364.63	P29590	P29590	PML_HUMAN	PML	Protein PML OS=Homo sapiens OX=9606 GN=PML PE=1 SV=3	97.551	882	[151-160]	yes	yes	2	0.00096836	123.21	1	1	53437	28234	25203
CYASDQEVLDMHGFLR	16	0	1939.86	P29590	P29590	PML_HUMAN	PML	Protein PML OS=Homo sapiens OX=9606 GN=PML PE=1 SV=3	97.551	882	[338-353]	yes	yes	2;3	0.00084347	70.98	2	#N/A	67607	67607	0
EFLDGTR	7	0	836.403	P29590	P29590	PML_HUMAN	PML	Protein PML OS=Homo sapiens OX=9606 GN=PML PE=1 SV=3	97.551	882	[176-182]	yes	yes	2	0.001732	114.02	1	#N/A	58683	58683	0
ELLEAVDAR	9	0	1014.53	P29590	P29590	PML_HUMAN	PML	Protein PML OS=Homo sapiens OX=9606 GN=PML PE=1 SV=3	97.551	882	[296-304]	yes	yes	2	0.016595	55.549	1	#N/A	174630	174630	0
ESADFWCFECEQLLCAK	17	0	2191.9	P29590	P29590	PML_HUMAN	PML	Protein PML OS=Homo sapiens OX=9606 GN=PML PE=1 SV=3	97.551	882	[134-150]	yes	yes	2	0.00029515	85.845	1	1	29704	26292	3412.3
GPSYGEDVSNTTTAQK	16	0	1653.75	P29590	P29590	PML_HUMAN	PML	Protein PML OS=Homo sapiens OX=9606 GN=PML PE=1 SV=3	97.551	882	[461-476]	yes	yes	2	0.00713	59.898	1	1	125220	80478	44740
QIVDAQAVCTR	11	0	1259.63	P29590	P29590	PML_HUMAN	PML	Protein PML OS=Homo sapiens OX=9606 GN=PML PE=1 SV=3	97.551	882	[121-131]	yes	yes	2	2.5042e-09	195.27	1	#N/A	90190	90190	0
SPVIGSEVFLPNSNHVASGAGEAEER	26	0	2652.28	P29590	P29590	PML_HUMAN	PML	Protein PML OS=Homo sapiens OX=9606 GN=PML PE=1 SV=3	97.551	882	[530-555]	yes	yes	3	5.9287e-05	99.686	1	#N/A	52897	52897	0
TDGFDEFK	8	0	957.408	P29590	P29590	PML_HUMAN	PML	Protein PML OS=Homo sapiens OX=9606 GN=PML PE=1 SV=3	97.551	882	[373-380]	yes	yes	2	0.018395	60.59	1	1	57263	47986	9276.4
TPTLTSIYCR	10	0	1210.6	P29590	P29590	PML_HUMAN	PML	Protein PML OS=Homo sapiens OX=9606 GN=PML PE=1 SV=3	97.551	882	[196-205]	yes	yes	2	0.036874	46.891	1	1	101820	94023	7800.6
VLDENLADPQAEDRPLVFFDLK	22	1	2543.29	P29590	P29590	PML_HUMAN	PML	Protein PML OS=Homo sapiens OX=9606 GN=PML PE=1 SV=3	97.551	882	[595-616]	yes	yes	3	0.00070108	95.48	1	#N/A	16741	16741	0
ATLNAFLYR	9	0	1067.58	Q9NVI7	Q9NVI7	ATD3A_HUMAN	ATAD3A	ATPase family AAA domain-containing protein 3A OS=Homo sapiens OX=9606 GN=ATAD3A PE=1 SV=2	71.369	634	[479-487]	no	no	2	0.0034969	83.265	1	1	133960	98675	35280
DALNLAQMQEQTLQLEQQSK	20	0	2315.14	Q9NVI7	Q9NVI7	ATD3A_HUMAN	ATAD3A	ATPase family AAA domain-containing protein 3A OS=Homo sapiens OX=9606 GN=ATAD3A PE=1 SV=2	71.369	634	[73-92]	no	no	2;3	0.0014505	64.723	2	#N/A	32204	32204	0
DKWSNFDPTGLER	13	1	1563.73	Q5T9A4;Q9NVI7	Q9NVI7	ATD3A_HUMAN	ATAD3A	ATPase family AAA domain-containing protein 3A OS=Homo sapiens OX=9606 GN=ATAD3A PE=1 SV=2	71.369	634	[45-57]	no	no	3	0.0018947	86.803	1	1	51988	38248	13740
FMLVLASNQPEQFDWAINDR	20	0	2393.15	Q9NVI7	Q9NVI7	ATD3A_HUMAN	ATAD3A	ATPase family AAA domain-containing protein 3A OS=Homo sapiens OX=9606 GN=ATAD3A PE=1 SV=2	71.369	634	[495-514]	yes	yes	2	0.00081782	77.912	1	#N/A	6958.8	6958.8	0
INEMVHFDLPGQEER	15	0	1812.85	Q9NVI7	Q9NVI7	ATD3A_HUMAN	ATAD3A	ATPase family AAA domain-containing protein 3A OS=Homo sapiens OX=9606 GN=ATAD3A PE=1 SV=2	71.369	634	[515-529]	yes	yes	3	0.0069613	52.522	#N/A	1	29244	0	29244
ITVLEALR	8	0	913.56	Q5T9A4;Q9NVI7	Q9NVI7	ATD3A_HUMAN	ATAD3A	ATPase family AAA domain-containing protein 3A OS=Homo sapiens OX=9606 GN=ATAD3A PE=1 SV=2	71.369	634	[339-346]	no	no	2	0.019645	58.782	1	1	145540	88274	57268
LALHSGMDYAIMTGGDVAPMGR	22	0	2262.06	Q5T9A4;Q9NVI7	Q9NVI7	ATD3A_HUMAN	ATAD3A	ATPase family AAA domain-containing protein 3A OS=Homo sapiens OX=9606 GN=ATAD3A PE=1 SV=2	71.369	634	[413-434]	no	no	3	5.2258e-06	110.41	1	1	55337	49243	6094
LFDWANTSR	9	0	1108.53	Q5T9A4;Q9NVI7	Q9NVI7	ATD3A_HUMAN	ATAD3A	ATPase family AAA domain-containing protein 3A OS=Homo sapiens OX=9606 GN=ATAD3A PE=1 SV=2	71.369	634	[443-451]	no	no	2	0.014223	59.245	1	1	220420	160820	59605
LLSRPQDALEGVVLSPSLEAR	21	1	2249.24	Q9NVI7	Q9NVI7	ATD3A_HUMAN	ATAD3A	ATPase family AAA domain-containing protein 3A OS=Homo sapiens OX=9606 GN=ATAD3A PE=1 SV=2	71.369	634	[355-375]	yes	yes	3	0.00097403	87.772	1	1	98305	90118	8186.6
QQQLLNEENLR	11	0	1383.71	Q5T9A4;Q9NVI7	Q9NVI7	ATD3A_HUMAN	ATAD3A	ATPase family AAA domain-containing protein 3A OS=Homo sapiens OX=9606 GN=ATAD3A PE=1 SV=2	71.369	634	[195-205]	no	no	2	0.0027629	81.398	1	#N/A	144650	144650	0
QTVLESIR	8	0	944.529	Q5T9A4;Q9NVI7	Q9NVI7	ATD3A_HUMAN	ATAD3A	ATPase family AAA domain-containing protein 3A OS=Homo sapiens OX=9606 GN=ATAD3A PE=1 SV=2	71.369	634	[268-275]	no	no	2	0.039324	47.657	1	#N/A	79730	79730	0
SWLFGINK	8	0	963.518	Q9NVI7	Q9NVI7	ATD3A_HUMAN	ATAD3A	ATPase family AAA domain-containing protein 3A OS=Homo sapiens OX=9606 GN=ATAD3A PE=1 SV=2	71.369	634	[2-9]	yes	yes	2	0.0020561	93.262	1	1	19572	17366	2206.3
TAGTLFGEGFR	11	0	1154.57	Q5T9A4;Q9NVI7	Q9NVI7	ATD3A_HUMAN	ATAD3A	ATPase family AAA domain-containing protein 3A OS=Homo sapiens OX=9606 GN=ATAD3A PE=1 SV=2	71.369	634	[276-286]	no	no	2	0.0013829	90.15	1	1	261930	150060	111870
ACMLTTATAHDGDVNVISWSR	21	0	2304.06	Q9BQ67	Q9BQ67	GRWD1_HUMAN	GRWD1	Glutamate-rich WD repeat-containing protein 1 OS=Homo sapiens OX=9606 GN=GRWD1 PE=1 SV=1	49.419	446	[298-318]	yes	yes	3	2.679e-09	133.26	1	1	177020	138210	38803
DPEAGDVEADPGLADLPQQLLFVHQGETELK	31	0	3330.63	Q9BQ67	Q9BQ67	GRWD1_HUMAN	GRWD1	Glutamate-rich WD repeat-containing protein 1 OS=Homo sapiens OX=9606 GN=GRWD1 PE=1 SV=1	49.419	446	[388-418]	yes	yes	3	3.5359e-06	84.035	1	1	113500	69016	44487
EGEELVMDEEAYVLYHR	17	0	2080.94	Q9BQ67	Q9BQ67	GRWD1_HUMAN	GRWD1	Glutamate-rich WD repeat-containing protein 1 OS=Homo sapiens OX=9606 GN=GRWD1 PE=1 SV=1	49.419	446	[43-59]	yes	yes	3	8.9155e-12	171.91	2	3	178430	130780	47650
GQVEVFALR	9	0	1017.56	Q9BQ67	Q9BQ67	GRWD1_HUMAN	GRWD1	Glutamate-rich WD repeat-containing protein 1 OS=Homo sapiens OX=9606 GN=GRWD1 PE=1 SV=1	49.419	446	[173-181]	yes	yes	2	0.010807	64.567	1	1	250280	164520	85758
LLQVVEEPQALAAFLR	16	0	1796.02	Q9BQ67	Q9BQ67	GRWD1_HUMAN	GRWD1	Glutamate-rich WD repeat-containing protein 1 OS=Homo sapiens OX=9606 GN=GRWD1 PE=1 SV=1	49.419	446	[183-198]	yes	yes	2;3	3.1977e-05	94.09	2	#N/A	258080	258080	0
NIHLWTPTDGGSWHVDQR	18	0	2118	Q9BQ67	Q9BQ67	GRWD1_HUMAN	GRWD1	Glutamate-rich WD repeat-containing protein 1 OS=Homo sapiens OX=9606 GN=GRWD1 PE=1 SV=1	49.419	446	[238-255]	yes	yes	3	0.0093855	56.54	1	1	38172	26984	11188
REPFLLSGGDDGALK	15	1	1573.81	Q9BQ67	Q9BQ67	GRWD1_HUMAN	GRWD1	Glutamate-rich WD repeat-containing protein 1 OS=Homo sapiens OX=9606 GN=GRWD1 PE=1 SV=1	49.419	446	[319-333]	yes	yes	3	0.0039951	60.209	1	#N/A	18821	18821	0
SGSPVATFK	9	0	892.465	Q9BQ67	Q9BQ67	GRWD1_HUMAN	GRWD1	Glutamate-rich WD repeat-containing protein 1 OS=Homo sapiens OX=9606 GN=GRWD1 PE=1 SV=1	49.419	446	[342-350]	yes	yes	2	0.040532	45.68	1	#N/A	105500	105500	0
SVEDLQWSPTENTVFASCSADASIR	25	0	2769.26	Q9BQ67	Q9BQ67	GRWD1_HUMAN	GRWD1	Glutamate-rich WD repeat-containing protein 1 OS=Homo sapiens OX=9606 GN=GRWD1 PE=1 SV=1	49.419	446	[263-287]	yes	yes	2;3	1.3494e-10	135.58	2	2	182230	131360	50874
TCETGEPMEAESGDTSSEGPAQVYLPGR	28	0	2954.25	Q9BQ67	Q9BQ67	GRWD1_HUMAN	GRWD1	Glutamate-rich WD repeat-containing protein 1 OS=Homo sapiens OX=9606 GN=GRWD1 PE=1 SV=1	49.419	446	[10-37]	yes	yes	3	0.0049225	47.237	1	1	99462	81970	17493
TELPLTLYLCAGTQAESAQSNR	22	0	2422.18	Q9BQ67	Q9BQ67	GRWD1_HUMAN	GRWD1	Glutamate-rich WD repeat-containing protein 1 OS=Homo sapiens OX=9606 GN=GRWD1 PE=1 SV=1	49.419	446	[81-102]	yes	yes	2;3	1.057e-05	113.65	2	1	111350	96839	14511
VSWLGEEPVAGVWSEK	16	0	1771.88	Q9BQ67	Q9BQ67	GRWD1_HUMAN	GRWD1	Glutamate-rich WD repeat-containing protein 1 OS=Homo sapiens OX=9606 GN=GRWD1 PE=1 SV=1	49.419	446	[157-172]	yes	yes	2	1.9174e-10	172.09	1	1	493280	357180	136090
ATEMLIFGK	9	0	1008.53	O75521	O75521	ECI2_HUMAN	ECI2	Enoyl-CoA delta isomerase 2 OS=Homo sapiens OX=9606 GN=ECI2 PE=1 SV=4	43.585	394	[296-304]	yes	yes	2	0.020861	54.157	1	#N/A	91784	91784	0
KSTGFETLVVTSEDGITK	18	1	1910.98	O75521	O75521	ECI2_HUMAN	ECI2	Enoyl-CoA delta isomerase 2 OS=Homo sapiens OX=9606 GN=ECI2 PE=1 SV=4	43.585	394	[135-152]	yes	yes	3	0.027462	45.704	1	#N/A	25553	25553	0
LHAVNAEECNVLQGR	15	0	1708.83	O75521	O75521	ECI2_HUMAN	ECI2	Enoyl-CoA delta isomerase 2 OS=Homo sapiens OX=9606 GN=ECI2 PE=1 SV=4	43.585	394	[360-374]	yes	yes	2;3	1.906e-07	128.95	2	1	160770	125760	35008
LTAGEACAQGLVTEVFPDSTFQK	23	0	2468.19	O75521	O75521	ECI2_HUMAN	ECI2	Enoyl-CoA delta isomerase 2 OS=Homo sapiens OX=9606 GN=ECI2 PE=1 SV=4	43.585	394	[306-328]	yes	yes	2	0.00029166	126.63	1	1	90699	77062	13637
NAINTEMYHEIMR	13	0	1620.74	O75521	O75521	ECI2_HUMAN	ECI2	Enoyl-CoA delta isomerase 2 OS=Homo sapiens OX=9606 GN=ECI2 PE=1 SV=4	43.585	394	[162-174]	yes	yes	2	0.00020731	117.79	1	1	40441	31431	9009.3
PGVFDLINK	9	0	1001.55	O75521	O75521	ECI2_HUMAN	ECI2	Enoyl-CoA delta isomerase 2 OS=Homo sapiens OX=9606 GN=ECI2 PE=1 SV=4	43.585	394	[82-90]	yes	yes	2	1.8097e-05	163.9	1	1	228810	145560	83252
QNYVDLVSSLSPSLESSSQVEPGTDR	26	0	2793.33	O75521	O75521	ECI2_HUMAN	ECI2	Enoyl-CoA delta isomerase 2 OS=Homo sapiens OX=9606 GN=ECI2 PE=1 SV=4	43.585	394	[109-134]	yes	yes	3	0.051632	23.223	#N/A	1	30273	0	30273
QNYVDLVSSLSPSLESSSQVEPGTDRK	27	1	2921.43	O75521	O75521	ECI2_HUMAN	ECI2	Enoyl-CoA delta isomerase 2 OS=Homo sapiens OX=9606 GN=ECI2 PE=1 SV=4	43.585	394	[109-135]	yes	yes	3	0.0042294	51.857	1	1	62111	45032	17079
STGFETLVVTSEDGITK	17	0	1782.89	O75521	O75521	ECI2_HUMAN	ECI2	Enoyl-CoA delta isomerase 2 OS=Homo sapiens OX=9606 GN=ECI2 PE=1 SV=4	43.585	394	[136-152]	yes	yes	2	4.0758e-16	197.36	1	1	277870	178120	99746
WDAWNALGSLPK	12	0	1356.68	O75521	O75521	ECI2_HUMAN	ECI2	Enoyl-CoA delta isomerase 2 OS=Homo sapiens OX=9606 GN=ECI2 PE=1 SV=4	43.585	394	[93-104]	yes	yes	2	0.00066071	99.215	1	1	205640	135740	69902
WLSDECTNAVVNFLSR	16	0	1909.9	O75521	O75521	ECI2_HUMAN	ECI2	Enoyl-CoA delta isomerase 2 OS=Homo sapiens OX=9606 GN=ECI2 PE=1 SV=4	43.585	394	[375-390]	yes	yes	2	2.5407e-06	138.42	1	1	123040	79747	43293
AQIWDTAGQER	11	0	1273.61	P62491;Q15907	Q15907	RB11B_HUMAN	RAB11B	Ras-related protein Rab-11B OS=Homo sapiens OX=9606 GN=RAB11B PE=1 SV=4	24.489	218	[62-72]	no	no	2	0.00034081	141.88	1	1	1124900	715500	409410
DDEYDYLFK	9	0	1206.51	P62491;Q15907	Q15907	RB11B_HUMAN	RAB11B	Ras-related protein Rab-11B OS=Homo sapiens OX=9606 GN=RAB11B PE=1 SV=4	24.489	218	[5-13]	no	no	2	0.0017918	95.099	1	1	264910	185790	79116
DHADSNIVIMLVGNK	15	0	1624.82	P62491;Q15907	Q15907	RB11B_HUMAN	RAB11B	Ras-related protein Rab-11B OS=Homo sapiens OX=9606 GN=RAB11B PE=1 SV=4	24.489	218	[111-125]	no	no	2;3	6.0476e-28	234.92	6	6	1025500	691070	334460
GAVGALLVYDIAK	13	0	1288.74	P62491;Q15907	Q15907	RB11B_HUMAN	RAB11B	Ras-related protein Rab-11B OS=Homo sapiens OX=9606 GN=RAB11B PE=1 SV=4	24.489	218	[83-95]	no	no	2	0.00020459	108.43	1	1	1974400	1432900	541450
GTRDDEYDYLFK	12	1	1520.68	P62491;Q15907	Q15907	RB11B_HUMAN	RAB11B	Ras-related protein Rab-11B OS=Homo sapiens OX=9606 GN=RAB11B PE=1 SV=4	24.489	218	[2-13]	no	no	2	0.0099347	99.215	1	1	971810	707450	264370
HLTYENVER	9	0	1159.56	P62491;Q15907	Q15907	RB11B_HUMAN	RAB11B	Ras-related protein Rab-11B OS=Homo sapiens OX=9606 GN=RAB11B PE=1 SV=4	24.489	218	[96-104]	no	no	2	1.2781e-13	203.35	1	1	505880	383230	122650
NEFNLESK	8	0	979.461	P62491;Q15907	Q15907	RB11B_HUMAN	RAB11B	Ras-related protein Rab-11B OS=Homo sapiens OX=9606 GN=RAB11B PE=1 SV=4	24.489	218	[34-41]	no	no	2	0.005052	88.948	1	1	121420	18014	103400
NILTEIYR	8	0	1020.56	Q15907	Q15907	RB11B_HUMAN	RAB11B	Ras-related protein Rab-11B OS=Homo sapiens OX=9606 GN=RAB11B PE=1 SV=4	24.489	218	[167-174]	yes	yes	2	0.0038887	94.407	#N/A	1	47501	0	47501
NNLSFIETSALDSTNVEEAFK	21	0	2328.11	Q15907	Q15907	RB11B_HUMAN	RAB11B	Ras-related protein Rab-11B OS=Homo sapiens OX=9606 GN=RAB11B PE=1 SV=4	24.489	218	[146-166]	yes	yes	2	1.9345e-115	336.03	1	1	555280	373330	181960
STIGVEFATR	10	0	1079.56	P62491;Q15907	Q15907	RB11B_HUMAN	RAB11B	Ras-related protein Rab-11B OS=Homo sapiens OX=9606 GN=RAB11B PE=1 SV=4	24.489	218	[42-51]	no	no	2	0.0010147	112.11	1	1	1434700	967710	467020
VVLIGDSGVGK	11	0	1042.6	P62491;Q15907	Q15907	RB11B_HUMAN	RAB11B	Ras-related protein Rab-11B OS=Homo sapiens OX=9606 GN=RAB11B PE=1 SV=4	24.489	218	[14-24]	no	no	2	0.0023191	84.213	1	1	1528400	1094900	433520
LDIISEDISELQK	13	0	1501.79	Q7Z3B4	Q7Z3B4	NUP54_HUMAN	NUP54	Nucleoporin p54 OS=Homo sapiens OX=9606 GN=NUP54 PE=1 SV=2	55.435	507	[351-363]	yes	yes	2	1.0805e-05	154.66	1	1	134320	93256	41064
LVEHGLNETIHIR	13	0	1529.83	Q7Z3B4	Q7Z3B4	NUP54_HUMAN	NUP54	Nucleoporin p54 OS=Homo sapiens OX=9606 GN=NUP54 PE=1 SV=2	55.435	507	[490-502]	yes	yes	2;3	4.9045e-08	141.46	2	1	86992	81435	5557.2
QLLQNPPAGVDPIIWEQAK	19	0	2116.13	Q7Z3B4	Q7Z3B4	NUP54_HUMAN	NUP54	Nucleoporin p54 OS=Homo sapiens OX=9606 GN=NUP54 PE=1 SV=2	55.435	507	[295-313]	yes	yes	2	1.1903e-11	153.39	1	1	152910	124500	28416
SGYAIQADEEQLR	13	0	1478.7	Q7Z3B4	Q7Z3B4	NUP54_HUMAN	NUP54	Nucleoporin p54 OS=Homo sapiens OX=9606 GN=NUP54 PE=1 SV=2	55.435	507	[399-411]	yes	yes	2	0.00012839	134.13	1	#N/A	86390	86390	0
SQQQQLVESLHK	12	0	1423.74	Q7Z3B4	Q7Z3B4	NUP54_HUMAN	NUP54	Nucleoporin p54 OS=Homo sapiens OX=9606 GN=NUP54 PE=1 SV=2	55.435	507	[204-215]	yes	yes	3	1.2735e-07	180.09	1	1	113290	83393	29900
TLPDDQTEVVIYVVER	16	0	1874.96	Q7Z3B4	Q7Z3B4	NUP54_HUMAN	NUP54	Nucleoporin p54 OS=Homo sapiens OX=9606 GN=NUP54 PE=1 SV=2	55.435	507	[232-247]	yes	yes	2	0.0013341	96.059	1	1	177380	117100	60275
VLGGNQTLTVNVEGTK	16	0	1628.87	Q7Z3B4	Q7Z3B4	NUP54_HUMAN	NUP54	Nucleoporin p54 OS=Homo sapiens OX=9606 GN=NUP54 PE=1 SV=2	55.435	507	[216-231]	yes	yes	2	2.1377e-20	201.95	1	1	149390	106650	42748
VPATTLYAHFEQANIK	16	0	1801.94	Q7Z3B4	Q7Z3B4	NUP54_HUMAN	NUP54	Nucleoporin p54 OS=Homo sapiens OX=9606 GN=NUP54 PE=1 SV=2	55.435	507	[256-271]	yes	yes	2;3	0.0023953	84.365	2	2	158930	141690	17236
VQLDTIQGELNAPTQFK	17	0	1900.99	Q7Z3B4	Q7Z3B4	NUP54_HUMAN	NUP54	Nucleoporin p54 OS=Homo sapiens OX=9606 GN=NUP54 PE=1 SV=2	55.435	507	[412-428]	yes	yes	2;3	3.4715e-11	189.1	2	1	233300	180090	53214
WNQLQAFWGTGK	12	0	1434.7	Q7Z3B4	Q7Z3B4	NUP54_HUMAN	NUP54	Nucleoporin p54 OS=Homo sapiens OX=9606 GN=NUP54 PE=1 SV=2	55.435	507	[141-152]	yes	yes	2	0.00079141	94.692	1	1	84878	63311	21568
YYIDADLLR	9	0	1140.58	Q7Z3B4	Q7Z3B4	NUP54_HUMAN	NUP54	Nucleoporin p54 OS=Homo sapiens OX=9606 GN=NUP54 PE=1 SV=2	55.435	507	[453-461]	yes	yes	2	0.013663	60.118	1	#N/A	102590	102590	0
EELNLTANR	9	0	1058.54	O95816	O95816	BAG2_HUMAN	BAG2	BAG family molecular chaperone regulator 2 OS=Homo sapiens OX=9606 GN=BAG2 PE=1 SV=1	23.772	211	[78-86]	yes	yes	2	0.00044542	131.06	1	#N/A	213970	213970	0
EILLEMIHSIQNSQDMR	17	0	2056.01	O95816	O95816	BAG2_HUMAN	BAG2	BAG family molecular chaperone regulator 2 OS=Homo sapiens OX=9606 GN=BAG2 PE=1 SV=1	23.772	211	[54-70]	yes	yes	2;3	6.6856e-06	102.58	4	2	372850	350550	22297
FLDDLGNAK	9	0	991.497	O95816	O95816	BAG2_HUMAN	BAG2	BAG family molecular chaperone regulator 2 OS=Homo sapiens OX=9606 GN=BAG2 PE=1 SV=1	23.772	211	[124-132]	yes	yes	2	0.0004514	130.22	1	1	675740	575290	100450
FQSIVIGCALEDQK	14	0	1606.8	O95816	O95816	BAG2_HUMAN	BAG2	BAG family molecular chaperone regulator 2 OS=Homo sapiens OX=9606 GN=BAG2 PE=1 SV=1	23.772	211	[155-168]	yes	yes	2	1.4397e-23	225.79	2	1	585920	520420	65499
FQSIVIGCALEDQKK	15	1	1734.9	O95816	O95816	BAG2_HUMAN	BAG2	BAG family molecular chaperone regulator 2 OS=Homo sapiens OX=9606 GN=BAG2 PE=1 SV=1	23.772	211	[155-169]	yes	yes	2	4.3946e-06	151.54	1	#N/A	217740	217740	0
IIDEVVNK	8	0	928.523	O95816	O95816	BAG2_HUMAN	BAG2	BAG family molecular chaperone regulator 2 OS=Homo sapiens OX=9606 GN=BAG2 PE=1 SV=1	23.772	211	[116-123]	yes	yes	2	0.00059289	121.99	1	#N/A	232610	232610	0
LLESLDQLELR	11	0	1327.73	O95816	O95816	BAG2_HUMAN	BAG2	BAG family molecular chaperone regulator 2 OS=Homo sapiens OX=9606 GN=BAG2 PE=1 SV=1	23.772	211	[28-38]	yes	yes	2	8.3637e-15	217.66	1	1	1160400	971460	188960
QISDGEREELNLTANR	16	1	1843.9	O95816	O95816	BAG2_HUMAN	BAG2	BAG family molecular chaperone regulator 2 OS=Homo sapiens OX=9606 GN=BAG2 PE=1 SV=1	23.772	211	[71-86]	yes	yes	3	6.731e-10	168.41	1	#N/A	300760	300760	0
SHLMSLYSACSSEVPHGPVDQK	22	0	2428.12	O95816	O95816	BAG2_HUMAN	BAG2	BAG family molecular chaperone regulator 2 OS=Homo sapiens OX=9606 GN=BAG2 PE=1 SV=1	23.772	211	[133-154]	yes	yes	3;4	0.00010044	97.776	3	1	563510	544170	19345
TLTVEVSVETIR	12	0	1345.75	O95816	O95816	BAG2_HUMAN	BAG2	BAG family molecular chaperone regulator 2 OS=Homo sapiens OX=9606 GN=BAG2 PE=1 SV=1	23.772	211	[91-102]	yes	yes	2	2.1751e-06	164.64	1	1	338370	296770	41601
ADCTITMADSDFLALMTGK	19	0	2059.93	P22307	P22307	SCP2_HUMAN	SCP2	Sterol carrier protein 2 OS=Homo sapiens OX=9606 GN=SCP2 PE=1 SV=2	58.994	547	[493-511]	yes	yes	2;3	1.1847e-18	186.56	3	1	187640	179860	7781.4
EATWVVDVK	9	0	1045.54	P22307	P22307	SCP2_HUMAN	SCP2	Sterol carrier protein 2 OS=Homo sapiens OX=9606 GN=SCP2 PE=1 SV=2	58.994	547	[471-479]	yes	yes	1;2	0.0012442	138.54	2	3	810420	694160	116260
IGGIFAFK	8	0	851.491	P22307	P22307	SCP2_HUMAN	SCP2	Sterol carrier protein 2 OS=Homo sapiens OX=9606 GN=SCP2 PE=1 SV=2	58.994	547	[455-462]	yes	yes	2	0.046575	44.692	1	1	630490	556580	73906
KADCTITMADSDFLALMTGK	20	1	2188.02	P22307	P22307	SCP2_HUMAN	SCP2	Sterol carrier protein 2 OS=Homo sapiens OX=9606 GN=SCP2 PE=1 SV=2	58.994	547	[492-511]	yes	yes	3	2.3505e-06	113.26	2	#N/A	125770	125770	0
KLEEEGEQFVK	11	1	1334.67	P22307	P22307	SCP2_HUMAN	SCP2	Sterol carrier protein 2 OS=Homo sapiens OX=9606 GN=SCP2 PE=1 SV=2	58.994	547	[443-453]	yes	yes	2	5.5457e-20	226.4	1	1	526060	451830	74227
LEEEGEQFVK	10	0	1206.58	P22307	P22307	SCP2_HUMAN	SCP2	Sterol carrier protein 2 OS=Homo sapiens OX=9606 GN=SCP2 PE=1 SV=2	58.994	547	[444-453]	yes	yes	2	2.6791e-05	166.19	1	1	158700	151150	7547.7
LQNLQLQPGNAK	12	0	1322.73	P22307	P22307	SCP2_HUMAN	SCP2	Sterol carrier protein 2 OS=Homo sapiens OX=9606 GN=SCP2 PE=1 SV=2	58.994	547	[535-546]	yes	yes	2	2.466e-07	180.44	1	#N/A	736580	736580	0
MNPQSAFFQGK	11	0	1253.59	P22307	P22307	SCP2_HUMAN	SCP2	Sterol carrier protein 2 OS=Homo sapiens OX=9606 GN=SCP2 PE=1 SV=2	58.994	547	[512-522]	yes	yes	2	1.8558e-50	284.35	2	1	860770	779870	80897
QLIQGGVAECVLALGFEK	18	0	1931.02	P22307	P22307	SCP2_HUMAN	SCP2	Sterol carrier protein 2 OS=Homo sapiens OX=9606 GN=SCP2 PE=1 SV=2	58.994	547	[106-123]	yes	yes	2	7.1938e-05	94.122	1	#N/A	25669	25669	0
VFVVGVGMTK	10	0	1035.58	P22307	P22307	SCP2_HUMAN	SCP2	Sterol carrier protein 2 OS=Homo sapiens OX=9606 GN=SCP2 PE=1 SV=2	58.994	547	[14-23]	yes	yes	2	0.010991	65.465	1	#N/A	36166	36166	0
AFEYNMQIFNELDQAGSTLAR	21	0	2417.13	P30519	P30519	HMOX2_HUMAN	HMOX2	Heme oxygenase 2 OS=Homo sapiens OX=9606 GN=HMOX2 PE=1 SV=2	36.033	316	[226-246]	yes	yes	2	0.00070777	79.652	1	1	45736	28013	17724
DHPAFAPLYFPMELHR	16	0	1939.94	P30519	P30519	HMOX2_HUMAN	HMOX2	Heme oxygenase 2 OS=Homo sapiens OX=9606 GN=HMOX2 PE=1 SV=2	36.033	316	[90-105]	yes	yes	3	0.0006487	72.11	#N/A	2	42538	0	42538
DMEYFFGENWEEQVQCPK	18	0	2334.96	P30519	P30519	HMOX2_HUMAN	HMOX2	Heme oxygenase 2 OS=Homo sapiens OX=9606 GN=HMOX2 PE=1 SV=2	36.033	316	[112-129]	yes	yes	2	2.6925e-06	111.39	1	#N/A	33458	33458	0
ETLEDGFPVHDGK	13	0	1442.67	P30519	P30519	HMOX2_HUMAN	HMOX2	Heme oxygenase 2 OS=Homo sapiens OX=9606 GN=HMOX2 PE=1 SV=2	36.033	316	[247-259]	yes	yes	2	8.5933e-05	138.76	1	1	96059	61472	34587
IHYIGQNEPELLVAHAYTR	19	0	2223.14	P30519	P30519	HMOX2_HUMAN	HMOX2	Heme oxygenase 2 OS=Homo sapiens OX=9606 GN=HMOX2 PE=1 SV=2	36.033	316	[138-156]	yes	yes	3	5.2005e-05	94.057	1	#N/A	70271	70271	0
LATTALYFTYSALEEEMER	19	0	2237.06	P30519	P30519	HMOX2_HUMAN	HMOX2	Heme oxygenase 2 OS=Homo sapiens OX=9606 GN=HMOX2 PE=1 SV=2	36.033	316	[69-87]	yes	yes	2	1.585e-09	140.82	1	1	70958	52894	18064
MADLSELLK	9	0	1018.54	P30519	P30519	HMOX2_HUMAN	HMOX2	Heme oxygenase 2 OS=Homo sapiens OX=9606 GN=HMOX2 PE=1 SV=2	36.033	316	[30-38]	yes	yes	2	0.044192	46.462	1	1	151670	79986	71688
NKDHPAFAPLYFPMELHR	18	1	2182.08	P30519	P30519	HMOX2_HUMAN	HMOX2	Heme oxygenase 2 OS=Homo sapiens OX=9606 GN=HMOX2 PE=1 SV=2	36.033	316	[88-105]	yes	yes	4	0.0017797	66.827	1	1	31335	19293	12042
SAEVETSEGVDESEKK	16	1	1722.78	P30519	P30519	HMOX2_HUMAN	HMOX2	Heme oxygenase 2 OS=Homo sapiens OX=9606 GN=HMOX2 PE=1 SV=2	36.033	316	[2-17]	yes	yes	2	5.9703e-08	146.5	1	1	180320	108740	71582
YMGDLSGGQVLK	12	0	1266.63	P30519	P30519	HMOX2_HUMAN	HMOX2	Heme oxygenase 2 OS=Homo sapiens OX=9606 GN=HMOX2 PE=1 SV=2	36.033	316	[157-168]	yes	yes	2	0.0062576	69.747	1	1	169570	151040	18535
ENDMSPSNNVVPIHVPPTTENKPK	24	1	2643.3	P62491	P62491	RB11A_HUMAN	RAB11A	Ras-related protein Rab-11A OS=Homo sapiens OX=9606 GN=RAB11A PE=1 SV=3	24.394	216	[186-209]	yes	yes	4	0.014422	42.863	2	#N/A	69192	69192	0
AHPVFYQGTYSQALNDAK	18	0	2008.96	Q96CS3	Q96CS3	FAF2_HUMAN	FAF2	FAS-associated factor 2 OS=Homo sapiens OX=9606 GN=FAF2 PE=1 SV=2	52.623	445	[150-167]	yes	yes	3	1.9039e-11	149.09	1	1	250400	178830	71572
ENTYPFLAMIMLK	13	0	1569.79	Q96CS3	Q96CS3	FAF2_HUMAN	FAF2	FAS-associated factor 2 OS=Homo sapiens OX=9606 GN=FAF2 PE=1 SV=2	52.623	445	[227-239]	yes	yes	2	0.020798	45.359	1	1	29004	26697	2307.2
FLLVYLHGDDHQDSDEFCR	19	0	2365.04	Q96CS3	Q96CS3	FAF2_HUMAN	FAF2	FAS-associated factor 2 OS=Homo sapiens OX=9606 GN=FAF2 PE=1 SV=2	52.623	445	[172-190]	yes	yes	3	0.0023805	60.768	2	1	89646	77859	11787
FQIEANFPR	9	0	1120.57	Q96CS3	Q96CS3	FAF2_HUMAN	FAF2	FAS-associated factor 2 OS=Homo sapiens OX=9606 GN=FAF2 PE=1 SV=2	52.623	445	[401-409]	yes	yes	2	0.0016434	98.299	1	#N/A	276920	276920	0
HTLEQHNWNIEAAVQDR	17	0	2059.98	Q96CS3	Q96CS3	FAF2_HUMAN	FAF2	FAS-associated factor 2 OS=Homo sapiens OX=9606 GN=FAF2 PE=1 SV=2	52.623	445	[34-50]	yes	yes	3;4	8.6154e-06	101.67	2	2	328900	219120	109780
IYSYVVSR	8	0	985.523	Q96CS3	Q96CS3	FAF2_HUMAN	FAF2	FAS-associated factor 2 OS=Homo sapiens OX=9606 GN=FAF2 PE=1 SV=2	52.623	445	[78-85]	yes	yes	2	0.020682	57.281	1	1	60909	46262	14647
LLQFQDLTGIESMDQCR	17	0	2052.96	Q96CS3	Q96CS3	FAF2_HUMAN	FAF2	FAS-associated factor 2 OS=Homo sapiens OX=9606 GN=FAF2 PE=1 SV=2	52.623	445	[17-33]	yes	yes	2;3	4.4819e-11	164.64	2	2	423490	290170	133320
NTLCAPEVISLINTR	15	0	1699.89	Q96CS3	Q96CS3	FAF2_HUMAN	FAF2	FAS-associated factor 2 OS=Homo sapiens OX=9606 GN=FAF2 PE=1 SV=2	52.623	445	[191-205]	yes	yes	2	3.9527e-06	118.37	1	1	317430	237920	79517
QQQDEAYLASLR	12	0	1420.69	Q96CS3	Q96CS3	FAF2_HUMAN	FAF2	FAS-associated factor 2 OS=Homo sapiens OX=9606 GN=FAF2 PE=1 SV=2	52.623	445	[291-302]	yes	yes	2	0.0074669	66.595	1	#N/A	161900	161900	0
VTDPVGDIVSFMHSFEEK	18	0	2035.96	Q96CS3	Q96CS3	FAF2_HUMAN	FAF2	FAS-associated factor 2 OS=Homo sapiens OX=9606 GN=FAF2 PE=1 SV=2	52.623	445	[129-146]	yes	yes	2	0.019054	51.211	1	#N/A	36833	36833	0
EAFEEAGVLLLR	12	0	1345.72	A8MXV4	A8MXV4	NUD19_HUMAN	NUDT19	Acyl-coenzyme A diphosphatase NUDT19 OS=Homo sapiens OX=9606 GN=NUDT19 PE=1 SV=1	42.233	375	[131-142]	yes	yes	2	0.021606	52.507	1	#N/A	39037	39037	0
EAFEEAGVLLLRPR	14	1	1598.88	A8MXV4	A8MXV4	NUD19_HUMAN	NUDT19	Acyl-coenzyme A diphosphatase NUDT19 OS=Homo sapiens OX=9606 GN=NUDT19 PE=1 SV=1	42.233	375	[131-144]	yes	yes	3	0.0021244	88.021	1	#N/A	10976	10976	0
EIWLPPPQFYEVR	13	0	1672.86	A8MXV4	A8MXV4	NUD19_HUMAN	NUDT19	Acyl-coenzyme A diphosphatase NUDT19 OS=Homo sapiens OX=9606 GN=NUDT19 PE=1 SV=1	42.233	375	[253-265]	yes	yes	2	0.056812	42.743	1	#N/A	25843	25843	0
FDTAFFLCCLR	11	0	1448.66	A8MXV4	A8MXV4	NUD19_HUMAN	NUDT19	Acyl-coenzyme A diphosphatase NUDT19 OS=Homo sapiens OX=9606 GN=NUDT19 PE=1 SV=1	42.233	375	[212-222]	yes	yes	2	0.00044348	135.79	1	#N/A	15071	15071	0
HLYDIHVTVQPK	12	0	1448.78	A8MXV4	A8MXV4	NUD19_HUMAN	NUDT19	Acyl-coenzyme A diphosphatase NUDT19 OS=Homo sapiens OX=9606 GN=NUDT19 PE=1 SV=1	42.233	375	[348-359]	yes	yes	3	0.00064944	87.001	1	1	74148	62841	11307
LANFASLSDLHK	12	0	1314.69	A8MXV4	A8MXV4	NUD19_HUMAN	NUDT19	Acyl-coenzyme A diphosphatase NUDT19 OS=Homo sapiens OX=9606 GN=NUDT19 PE=1 SV=1	42.233	375	[267-278]	yes	yes	3	0.0047662	66.498	1	#N/A	22261	22261	0
SADWLGLFAPHHGPPR	16	0	1756.88	A8MXV4	A8MXV4	NUD19_HUMAN	NUDT19	Acyl-coenzyme A diphosphatase NUDT19 OS=Homo sapiens OX=9606 GN=NUDT19 PE=1 SV=1	42.233	375	[73-88]	yes	yes	3	1.3728e-05	91.441	1	1	44292	41399	2892.7
TAFPSLPDTDDHK	13	0	1442.67	A8MXV4	A8MXV4	NUD19_HUMAN	NUDT19	Acyl-coenzyme A diphosphatase NUDT19 OS=Homo sapiens OX=9606 GN=NUDT19 PE=1 SV=1	42.233	375	[99-111]	yes	yes	3	0.017553	37.594	1	1	23945	15713	8232.4
TDNTGTLPEDVAFR	14	0	1534.73	A8MXV4	A8MXV4	NUD19_HUMAN	NUDT19	Acyl-coenzyme A diphosphatase NUDT19 OS=Homo sapiens OX=9606 GN=NUDT19 PE=1 SV=1	42.233	375	[112-125]	yes	yes	2	0.00044543	92.792	1	1	78379	68005	10375
DFTPAELR	8	0	947.471	O00264	O00264	PGRC1_HUMAN	PGRMC1	Membrane-associated progesterone receptor component 1 OS=Homo sapiens OX=9606 GN=PGRMC1 PE=1 SV=3	21.671	195	[72-79]	yes	yes	2	0.0022064	105.2	1	1	2174400	1604900	569460
EGEEPTVYSDEEEPKDESAR	20	1	2294.97	O00264	O00264	PGRC1_HUMAN	PGRMC1	Membrane-associated progesterone receptor component 1 OS=Homo sapiens OX=9606 GN=PGRMC1 PE=1 SV=3	21.671	195	[173-192]	yes	yes	2;3	1.0066e-28	172.84	2	2	432600	337780	94823
FDGVQDPR	8	0	932.435	O00264	O00264	PGRC1_HUMAN	PGRMC1	Membrane-associated progesterone receptor component 1 OS=Homo sapiens OX=9606 GN=PGRMC1 PE=1 SV=3	21.671	195	[81-88]	yes	yes	2	0.0010233	116.37	1	1	238620	189610	49015
FYGPEGPYGVFAGR	14	0	1515.71	O00264	O00264	PGRC1_HUMAN	PGRMC1	Membrane-associated progesterone receptor component 1 OS=Homo sapiens OX=9606 GN=PGRMC1 PE=1 SV=3	21.671	195	[106-119]	yes	yes	2	1.6702e-53	280.09	4	4	5655200	4451300	1203900
GDQPAASGDSDDDEPPPLPR	20	0	2034.88	O00264	O00264	PGRC1_HUMAN	PGRMC1	Membrane-associated progesterone receptor component 1 OS=Homo sapiens OX=9606 GN=PGRMC1 PE=1 SV=3	21.671	195	[48-67]	yes	yes	2;3	2.3994e-83	300	3	2	6407000	4961800	1445200
GLATFCLDK	9	0	1023.51	O15173;O00264	O00264	PGRC1_HUMAN	PGRMC1	Membrane-associated progesterone receptor component 1 OS=Homo sapiens OX=9606 GN=PGRMC1 PE=1 SV=3	21.671	195	[124-132]	no	no	2	0.002301	89.401	2	2	3150900	2376800	774160
ILMAINGK	8	0	858.5	O00264	O00264	PGRC1_HUMAN	PGRMC1	Membrane-associated progesterone receptor component 1 OS=Homo sapiens OX=9606 GN=PGRMC1 PE=1 SV=3	21.671	195	[89-96]	yes	yes	2	4.4436e-05	154.29	1	1	1418900	1126000	292830
KFYGPEGPYGVFAGR	15	1	1643.81	O00264	O00264	PGRC1_HUMAN	PGRMC1	Membrane-associated progesterone receptor component 1 OS=Homo sapiens OX=9606 GN=PGRMC1 PE=1 SV=3	21.671	195	[105-119]	yes	yes	2;3	0.00071639	90.913	2	2	159480	134060	25426
RDFTPAELR	9	1	1103.57	O00264	O00264	PGRC1_HUMAN	PGRMC1	Membrane-associated progesterone receptor component 1 OS=Homo sapiens OX=9606 GN=PGRMC1 PE=1 SV=3	21.671	195	[71-79]	yes	yes	2	0.017933	72.243	1	1	1216600	795960	420670
AMGNLQIDFADPSR	14	0	1533.72	P04899	P04899	GNAI2_HUMAN	GNAI2	Guanine nucleotide-binding protein G(i) subunit alpha-2 OS=Homo sapiens OX=9606 GN=GNAI2 PE=1 SV=3	40.451	355	[87-100]	yes	yes	2	0.00013269	107.85	1	#N/A	39427	39427	0
EYQLNDSAAYYLNDLER	17	0	2075.94	P04899	P04899	GNAI2_HUMAN	GNAI2	Guanine nucleotide-binding protein G(i) subunit alpha-2 OS=Homo sapiens OX=9606 GN=GNAI2 PE=1 SV=3	40.451	355	[146-162]	yes	yes	2	5.9898e-05	90.759	1	1	49589	25392	24196
IAQSDYIPTQQDVLR	15	0	1745.89	P04899	P04899	GNAI2_HUMAN	GNAI2	Guanine nucleotide-binding protein G(i) subunit alpha-2 OS=Homo sapiens OX=9606 GN=GNAI2 PE=1 SV=3	40.451	355	[163-177]	yes	yes	2	0.00016014	94.122	1	#N/A	53490	53490	0
QLFALSCTAEEQGVLPDDLSGVIR	24	0	2617.31	P04899	P04899	GNAI2_HUMAN	GNAI2	Guanine nucleotide-binding protein G(i) subunit alpha-2 OS=Homo sapiens OX=9606 GN=GNAI2 PE=1 SV=3	40.451	355	[106-129]	yes	yes	3	0.0062014	48.641	1	1	14214	4440.1	9773.4
EHIAASVSIPSEK	13	0	1366.71	P46379	P46379	BAG6_HUMAN	BAG6	Large proline-rich protein BAG6 OS=Homo sapiens OX=9606 GN=BAG6 PE=1 SV=2	119.409	1132	[44-56]	yes	yes	2	0.00018133	123.63	1	1	120570	44368	76200
ESFSLVQVQPGVDIIR	16	0	1785.96	P46379	P46379	BAG6_HUMAN	BAG6	Large proline-rich protein BAG6 OS=Homo sapiens OX=9606 GN=BAG6 PE=1 SV=2	119.409	1132	[821-836]	yes	yes	2	1.6367e-06	122.45	1	#N/A	110930	110930	0
LINLVGESLR	10	0	1112.66	P46379	P46379	BAG6_HUMAN	BAG6	Large proline-rich protein BAG6 OS=Homo sapiens OX=9606 GN=BAG6 PE=1 SV=2	119.409	1132	[322-331]	yes	yes	2	0.0017971	95.502	1	1	100470	63906	36565
LLGNTFVALSDLR	13	0	1417.79	P46379	P46379	BAG6_HUMAN	BAG6	Large proline-rich protein BAG6 OS=Homo sapiens OX=9606 GN=BAG6 PE=1 SV=2	119.409	1132	[332-344]	yes	yes	2	1.8663e-30	238.98	1	1	124760	94547	30208
LQPFLQR	7	0	900.518	P46379	P46379	BAG6_HUMAN	BAG6	Large proline-rich protein BAG6 OS=Homo sapiens OX=9606 GN=BAG6 PE=1 SV=2	119.409	1132	[290-296]	yes	yes	2	0.053937	44.973	1	1	45871	36845	9026.3
LQVVLEHMPVGPDAILR	17	0	1886.04	P46379	P46379	BAG6_HUMAN	BAG6	Large proline-rich protein BAG6 OS=Homo sapiens OX=9606 GN=BAG6 PE=1 SV=2	119.409	1132	[922-938]	yes	yes	3	0.0063517	51.495	1	2	71998	28962	43037
MEPNDSTSTAVEEPDSLEVLVK	22	0	2389.12	P46379	P46379	BAG6_HUMAN	BAG6	Large proline-rich protein BAG6 OS=Homo sapiens OX=9606 GN=BAG6 PE=1 SV=2	119.409	1132	[1-22]	yes	yes	2	0.0018657	62.055	1	1	11339	6310.2	5028.6
TFIVGAQMNVK	11	0	1206.64	P46379	P46379	BAG6_HUMAN	BAG6	Large proline-rich protein BAG6 OS=Homo sapiens OX=9606 GN=BAG6 PE=1 SV=2	119.409	1132	[30-40]	yes	yes	2	0.013847	59.8	1	1	77567	63298	14269
YYEVLGAAATTDYNNNHEGR	20	0	2257	P46379	P46379	BAG6_HUMAN	BAG6	Large proline-rich protein BAG6 OS=Homo sapiens OX=9606 GN=BAG6 PE=1 SV=2	119.409	1132	[297-316]	yes	yes	3	0.020143	38.417	1	1	22031	16989	5042.3
ALNGAEPNYHSLPSAR	16	0	1695.83	Q6IAA8	Q6IAA8	LTOR1_HUMAN	LAMTOR1	Ragulator complex protein LAMTOR1 OS=Homo sapiens OX=9606 GN=LAMTOR1 PE=1 SV=2	17.745	161	[32-47]	yes	yes	2	0.00070655	82.543	1	#N/A	67715	67715	0
EELVVQFGIP	10	0	1129.6	Q6IAA8	Q6IAA8	LTOR1_HUMAN	LAMTOR1	Ragulator complex protein LAMTOR1 OS=Homo sapiens OX=9606 GN=LAMTOR1 PE=1 SV=2	17.745	161	[152-161]	yes	yes	2	0.0054467	72.485	1	#N/A	11990	11990	0
IAAYAYSALSQIR	13	0	1425.76	Q6IAA8	Q6IAA8	LTOR1_HUMAN	LAMTOR1	Ragulator complex protein LAMTOR1 OS=Homo sapiens OX=9606 GN=LAMTOR1 PE=1 SV=2	17.745	161	[135-147]	yes	yes	2	0.0035767	72.2	1	1	68067	41928	26139
KLLLDPSSPPTK	12	1	1294.75	Q6IAA8	Q6IAA8	LTOR1_HUMAN	LAMTOR1	Ragulator complex protein LAMTOR1 OS=Homo sapiens OX=9606 GN=LAMTOR1 PE=1 SV=2	17.745	161	[20-31]	yes	yes	2	0.00080944	133.07	1	#N/A	42803	42803	0
KLPPLPSLTSQPHQVLASEPIPFSDLQQVSR	31	1	3408.84	Q6IAA8	Q6IAA8	LTOR1_HUMAN	LAMTOR1	Ragulator complex protein LAMTOR1 OS=Homo sapiens OX=9606 GN=LAMTOR1 PE=1 SV=2	17.745	161	[104-134]	yes	yes	4	0.041349	23.168	1	1	21978	12692	9286
LAVLSSSLTHWK	12	0	1340.75	Q6IAA8	Q6IAA8	LTOR1_HUMAN	LAMTOR1	Ragulator complex protein LAMTOR1 OS=Homo sapiens OX=9606 GN=LAMTOR1 PE=1 SV=2	17.745	161	[92-103]	yes	yes	2;3	0.00086229	92.239	2	2	160490	96826	63662
LLLDPSSPPTK	11	0	1166.65	Q6IAA8	Q6IAA8	LTOR1_HUMAN	LAMTOR1	Ragulator complex protein LAMTOR1 OS=Homo sapiens OX=9606 GN=LAMTOR1 PE=1 SV=2	17.745	161	[21-31]	yes	yes	2	0.04683	43.77	1	1	84098	57227	26871
TASNIIDVSAADSQGMEQHEYMDR	24	0	2667.15	Q6IAA8	Q6IAA8	LTOR1_HUMAN	LAMTOR1	Ragulator complex protein LAMTOR1 OS=Homo sapiens OX=9606 GN=LAMTOR1 PE=1 SV=2	17.745	161	[61-84]	yes	yes	3	0.00012282	92.29	1	1	116410	113740	2666.4
TDEQALLSSILAK	13	0	1387.76	Q6IAA8	Q6IAA8	LTOR1_HUMAN	LAMTOR1	Ragulator complex protein LAMTOR1 OS=Homo sapiens OX=9606 GN=LAMTOR1 PE=1 SV=2	17.745	161	[48-60]	yes	yes	2	9.882e-16	201.46	1	1	323940	202430	121510
EFTVNIMDTCER	12	0	1513.65	Q96EY1	Q96EY1	DNJA3_HUMAN	DNAJA3	DnaJ homolog subfamily A member 3, mitochondrial OS=Homo sapiens OX=9606 GN=DNAJA3 PE=1 SV=2	52.489	480	[227-238]	yes	yes	2	0.00040616	121.83	1	1	62167	60098	2068.5
EIFITFR	7	0	924.507	Q96EY1	Q96EY1	DNJA3_HUMAN	DNAJA3	DnaJ homolog subfamily A member 3, mitochondrial OS=Homo sapiens OX=9606 GN=DNAJA3 PE=1 SV=2	52.489	480	[326-332]	yes	yes	2	0.01003	94.407	1	1	117940	95976	21962
FSQLAEAYEVLSDEVK	16	0	1826.89	Q96EY1	Q96EY1	DNJA3_HUMAN	DNAJA3	DnaJ homolog subfamily A member 3, mitochondrial OS=Homo sapiens OX=9606 GN=DNAJA3 PE=1 SV=2	52.489	480	[135-150]	yes	yes	2;3	1.7267e-27	222.29	2	1	323760	231310	92456
FSQLAEAYEVLSDEVKR	17	1	1982.99	Q96EY1	Q96EY1	DNJA3_HUMAN	DNAJA3	DnaJ homolog subfamily A member 3, mitochondrial OS=Homo sapiens OX=9606 GN=DNAJA3 PE=1 SV=2	52.489	480	[135-151]	yes	yes	3	0.00016356	87.16	1	1	15672	10249	5422.8
GGPTVDPEELFR	12	0	1315.64	Q96EY1	Q96EY1	DNJA3_HUMAN	DNAJA3	DnaJ homolog subfamily A member 3, mitochondrial OS=Homo sapiens OX=9606 GN=DNAJA3 PE=1 SV=2	52.489	480	[176-187]	yes	yes	2	0.00036752	110.14	1	#N/A	205310	205310	0
GSIIISPCVVCR	12	0	1359.7	Q96EY1	Q96EY1	DNJA3_HUMAN	DNAJA3	DnaJ homolog subfamily A member 3, mitochondrial OS=Homo sapiens OX=9606 GN=DNAJA3 PE=1 SV=2	52.489	480	[282-293]	yes	yes	2	0.017827	53.683	1	#N/A	28254	28254	0
INSYGYGDHYIHIK	14	0	1678.81	Q96EY1	Q96EY1	DNJA3_HUMAN	DNAJA3	DnaJ homolog subfamily A member 3, mitochondrial OS=Homo sapiens OX=9606 GN=DNAJA3 PE=1 SV=2	52.489	480	[396-409]	yes	yes	2;3	0.00010342	102.64	2	2	163060	116920	46142
QYDAYGSAGFDPGASGSQHSYWK	23	0	2478.05	Q96EY1	Q96EY1	DNJA3_HUMAN	DNAJA3	DnaJ homolog subfamily A member 3, mitochondrial OS=Homo sapiens OX=9606 GN=DNAJA3 PE=1 SV=2	52.489	480	[153-175]	yes	yes	3	0.0019144	54.223	1	1	136350	92936	43411
VMIPVPAGVEDGQTVR	16	0	1666.87	Q96EY1	Q96EY1	DNJA3_HUMAN	DNAJA3	DnaJ homolog subfamily A member 3, mitochondrial OS=Homo sapiens OX=9606 GN=DNAJA3 PE=1 SV=2	52.489	480	[304-319]	yes	yes	2;3	0.00059289	85.288	2	1	310500	204890	105610
ASTLLRDEELEEIKK	15	2	1772.95	Q99653	Q99653	CHP1_HUMAN	CHP1	Calcineurin B homologous protein 1 OS=Homo sapiens OX=9606 GN=CHP1 PE=1 SV=3	22.456	195	[5-19]	yes	yes	3	6.2851e-05	143.38	1	1	338240	296820	41420
DEELEEIKK	9	1	1131.57	Q99653	Q99653	CHP1_HUMAN	CHP1	Calcineurin B homologous protein 1 OS=Homo sapiens OX=9606 GN=CHP1 PE=1 SV=3	22.456	195	[11-19]	yes	yes	2	0.00044457	156.75	1	#N/A	122360	122360	0
DELLQVLR	8	0	984.56	Q99653	Q99653	CHP1_HUMAN	CHP1	Calcineurin B homologous protein 1 OS=Homo sapiens OX=9606 GN=CHP1 PE=1 SV=3	22.456	195	[133-140]	yes	yes	2	0.00011917	136.11	1	1	467400	405740	61665
IINAFFPEGEDQVNFR	16	0	1894.92	Q99653	Q99653	CHP1_HUMAN	CHP1	Calcineurin B homologous protein 1 OS=Homo sapiens OX=9606 GN=CHP1 PE=1 SV=3	22.456	195	[66-81]	yes	yes	2;3	1.0976e-10	150.12	2	1	1535600	1258000	277620
IPELAINPLGDR	12	0	1306.72	Q99653	Q99653	CHP1_HUMAN	CHP1	Calcineurin B homologous protein 1 OS=Homo sapiens OX=9606 GN=CHP1 PE=1 SV=3	22.456	195	[54-65]	yes	yes	2	0.00021483	136.48	1	1	1037100	898390	138680
ISRDELLQVLR	11	1	1340.78	Q99653	Q99653	CHP1_HUMAN	CHP1	Calcineurin B homologous protein 1 OS=Homo sapiens OX=9606 GN=CHP1 PE=1 SV=3	22.456	195	[130-140]	yes	yes	3	0.0016391	97.214	1	#N/A	45313	45313	0
LYDLDKDEK	9	1	1137.56	Q99653	Q99653	CHP1_HUMAN	CHP1	Calcineurin B homologous protein 1 OS=Homo sapiens OX=9606 GN=CHP1 PE=1 SV=3	22.456	195	[121-129]	yes	yes	2	0.00183	157.91	1	#N/A	181850	181850	0
MMVGVNISDEQLGSIADR	18	0	1933.92	Q99653	Q99653	CHP1_HUMAN	CHP1	Calcineurin B homologous protein 1 OS=Homo sapiens OX=9606 GN=CHP1 PE=1 SV=3	22.456	195	[141-158]	yes	yes	2	2.2517e-18	190.41	2	2	584840	482510	102320
TIQEADQDGDSAISFTEFVK	20	0	2200.02	Q99653	Q99653	CHP1_HUMAN	CHP1	Calcineurin B homologous protein 1 OS=Homo sapiens OX=9606 GN=CHP1 PE=1 SV=3	22.456	195	[159-178]	yes	yes	2;3	3.4235e-115	335.54	2	1	1173600	1010100	163420
FTDDTFDPELAATIGVDFK	19	0	2100.99	Q9NP72	Q9NP72	RAB18_HUMAN	RAB18	Ras-related protein Rab-18 OS=Homo sapiens OX=9606 GN=RAB18 PE=1 SV=1	22.977	206	[28-46]	yes	yes	2	3.0676e-06	117.08	1	1	203550	111090	92463
GAQGVILVYDVTR	13	0	1389.76	Q9NP72	Q9NP72	RAB18_HUMAN	RAB18	Ras-related protein Rab-18 OS=Homo sapiens OX=9606 GN=RAB18 PE=1 SV=1	22.977	206	[80-92]	yes	yes	2	0.00017601	112.13	1	1	170240	113410	56824
IIQTPGLWESENQNK	15	0	1755.88	Q9NP72	Q9NP72	RAB18_HUMAN	RAB18	Ras-related protein Rab-18 OS=Homo sapiens OX=9606 GN=RAB18 PE=1 SV=1	22.977	206	[169-183]	yes	yes	2	1.6903e-06	131.36	1	1	325350	239760	85595
ILIIGESGVGK	11	0	1084.65	Q9NP72	Q9NP72	RAB18_HUMAN	RAB18	Ras-related protein Rab-18 OS=Homo sapiens OX=9606 GN=RAB18 PE=1 SV=1	22.977	206	[11-21]	yes	yes	2	0.00064709	108.98	1	1	206710	105240	101470
LAIWDTAGQER	11	0	1258.63	Q9NP72	Q9NP72	RAB18_HUMAN	RAB18	Ras-related protein Rab-18 OS=Homo sapiens OX=9606 GN=RAB18 PE=1 SV=1	22.977	206	[59-69]	yes	yes	2	0.007997	66.435	1	1	224670	223010	1660.6
MDEDVLTTLK	10	0	1163.57	Q9NP72	Q9NP72	RAB18_HUMAN	RAB18	Ras-related protein Rab-18 OS=Homo sapiens OX=9606 GN=RAB18 PE=1 SV=1	22.977	206	[1-10]	yes	yes	2	0.012331	52.79	1	1	71520	63583	7936.2
NDIVNMLVGNK	11	0	1215.63	Q9NP72	Q9NP72	RAB18_HUMAN	RAB18	Ras-related protein Rab-18 OS=Homo sapiens OX=9606 GN=RAB18 PE=1 SV=1	22.977	206	[113-123]	yes	yes	2	0.0035814	79.148	1	#N/A	130300	130300	0
TCDGVQCAFEELVEK	15	0	1783.78	Q9NP72	Q9NP72	RAB18_HUMAN	RAB18	Ras-related protein Rab-18 OS=Homo sapiens OX=9606 GN=RAB18 PE=1 SV=1	22.977	206	[154-168]	yes	yes	2	1.3764e-07	153.81	1	1	149050	109040	40012
TLTPSYYR	8	0	999.503	Q9NP72	Q9NP72	RAB18_HUMAN	RAB18	Ras-related protein Rab-18 OS=Homo sapiens OX=9606 GN=RAB18 PE=1 SV=1	22.977	206	[72-79]	yes	yes	2	0.018332	60.682	1	#N/A	132600	132600	0
APLDLDKYVEIAR	13	1	1501.81	O00743	O00743	PPP6_HUMAN	PPP6C	Serine/threonine-protein phosphatase 6 catalytic subunit OS=Homo sapiens OX=9606 GN=PPP6C PE=1 SV=1	35.144	305	[2-14]	yes	yes	2;3	0.011326	99.5	2	2	90294	58657	31637
CGNIASIMVFK	11	0	1238.62	O00743	O00743	PPP6_HUMAN	PPP6C	Serine/threonine-protein phosphatase 6 catalytic subunit OS=Homo sapiens OX=9606 GN=PPP6C PE=1 SV=1	35.144	305	[265-275]	yes	yes	2	0.014695	58.592	1	1	56563	53051	3511.4
GAFCDLVWSDPEDVDTWAISPR	22	0	2535.14	O00743	O00743	PPP6_HUMAN	PPP6C	Serine/threonine-protein phosphatase 6 catalytic subunit OS=Homo sapiens OX=9606 GN=PPP6C PE=1 SV=1	35.144	305	[189-210]	yes	yes	2;3	0.003865	63.709	2	1	24488	17308	7179.8
GAGWLFGAK	9	0	905.476	O00743	O00743	PPP6_HUMAN	PPP6C	Serine/threonine-protein phosphatase 6 catalytic subunit OS=Homo sapiens OX=9606 GN=PPP6C PE=1 SV=1	35.144	305	[211-219]	yes	yes	2	0.011997	62.714	1	1	140400	108570	31836
QITQVYGFYDECQTK	15	0	1878.85	O00743	O00743	PPP6_HUMAN	PPP6C	Serine/threonine-protein phosphatase 6 catalytic subunit OS=Homo sapiens OX=9606 GN=PPP6C PE=1 SV=1	35.144	305	[118-132]	yes	yes	2	2.7082e-07	145.6	1	1	300910	206290	94624
TGGQVPDTNYIFMGDFVDR	19	0	2130.97	O00743	O00743	PPP6_HUMAN	PPP6C	Serine/threonine-protein phosphatase 6 catalytic subunit OS=Homo sapiens OX=9606 GN=PPP6C PE=1 SV=1	35.144	305	[67-85]	yes	yes	2	0.0056596	62.055	1	#N/A	424150	424150	0
VTNEFVHINNLK	12	0	1426.76	O00743	O00743	PPP6_HUMAN	PPP6C	Serine/threonine-protein phosphatase 6 catalytic subunit OS=Homo sapiens OX=9606 GN=PPP6C PE=1 SV=1	35.144	305	[220-231]	yes	yes	2;3	0.00036514	112.13	2	2	287650	182560	105080
YLPENDLKR	9	1	1146.6	O00743	O00743	PPP6_HUMAN	PPP6C	Serine/threonine-protein phosphatase 6 catalytic subunit OS=Homo sapiens OX=9606 GN=PPP6C PE=1 SV=1	35.144	305	[18-26]	yes	yes	2	0.022666	69.825	1	1	48687	35994	12693
DALRDEYDDLSDLNAVQMESVR	22	1	2553.17	O15173	O15173	PGRC2_HUMAN	PGRMC2	Membrane-associated progesterone receptor component 2 OS=Homo sapiens OX=9606 GN=PGRMC2 PE=1 SV=1	23.818	223	[163-184]	yes	yes	3	3.6028e-09	141.1	1	1	259490	173260	86229
DEYDDLSDLNAVQMESVR	18	0	2097.92	O15173	O15173	PGRC2_HUMAN	PGRMC2	Membrane-associated progesterone receptor component 2 OS=Homo sapiens OX=9606 GN=PGRMC2 PE=1 SV=1	23.818	223	[167-184]	yes	yes	2	3.8664e-25	218.31	1	1	341810	219340	122480
DFSLEQLR	8	0	1006.51	O15173	O15173	PGRC2_HUMAN	PGRMC2	Membrane-associated progesterone receptor component 2 OS=Homo sapiens OX=9606 GN=PGRMC2 PE=1 SV=1	23.818	223	[102-109]	yes	yes	2	0.00075393	119.89	1	1	315120	210810	104310
EWEMQFK	7	0	996.438	O15173	O15173	PGRC2_HUMAN	PGRMC2	Membrane-associated progesterone receptor component 2 OS=Homo sapiens OX=9606 GN=PGRMC2 PE=1 SV=1	23.818	223	[185-191]	yes	yes	2	0.020449	77.748	1	1	186540	117060	69485
FYGPAGPYGIFAGR	14	0	1471.72	O15173	O15173	PGRC2_HUMAN	PGRMC2	Membrane-associated progesterone receptor component 2 OS=Homo sapiens OX=9606 GN=PGRMC2 PE=1 SV=1	23.818	223	[136-149]	yes	yes	2	8.8422e-05	127.3	1	1	214900	136990	77906
GLGAGAGAGEESPATSLPR	19	0	1696.84	O15173	O15173	PGRC2_HUMAN	PGRMC2	Membrane-associated progesterone receptor component 2 OS=Homo sapiens OX=9606 GN=PGRMC2 PE=1 SV=1	23.818	223	[79-97]	yes	yes	2	3.2069e-32	227.63	1	#N/A	569510	569510	0
ILLAVNGK	8	0	826.528	O15173	O15173	PGRC2_HUMAN	PGRMC2	Membrane-associated progesterone receptor component 2 OS=Homo sapiens OX=9606 GN=PGRMC2 PE=1 SV=1	23.818	223	[119-126]	yes	yes	2	0.0093844	74.717	1	1	262000	158240	103770
DIFGGLVLLK	10	0	1073.65	Q6P1M0	Q6P1M0	S27A4_HUMAN	SLC27A4	Long-chain fatty acid transport protein 4 OS=Homo sapiens OX=9606 GN=SLC27A4 PE=1 SV=1	72.064	643	[52-61]	yes	yes	2	0.041842	45.081	1	1	29050	18010	11041
EGFDPAIVKDPLFYLDAQK	19	1	2165.1	Q6P1M0	Q6P1M0	S27A4_HUMAN	SLC27A4	Long-chain fatty acid transport protein 4 OS=Homo sapiens OX=9606 GN=SLC27A4 PE=1 SV=1	72.064	643	[604-622]	yes	yes	3	0.00087192	100.77	1	#N/A	15900	15900	0
GLASGDVAAIFMENR	15	0	1549.76	Q6P1M0	Q6P1M0	S27A4_HUMAN	SLC27A4	Long-chain fatty acid transport protein 4 OS=Homo sapiens OX=9606 GN=SLC27A4 PE=1 SV=1	72.064	643	[122-136]	yes	yes	2	2.4262e-06	127.37	1	1	49873	38604	11269
ILSFVYPIR	9	0	1106.65	Q6P1M0	Q6P1M0	S27A4_HUMAN	SLC27A4	Long-chain fatty acid transport protein 4 OS=Homo sapiens OX=9606 GN=SLC27A4 PE=1 SV=1	72.064	643	[409-417]	yes	yes	2	0.0078356	69.198	1	1	41350	30903	10447
LGVEAALINTNLR	13	0	1382.79	Q6P1M0	Q6P1M0	S27A4_HUMAN	SLC27A4	Long-chain fatty acid transport protein 4 OS=Homo sapiens OX=9606 GN=SLC27A4 PE=1 SV=1	72.064	643	[149-161]	yes	yes	2	0.00018705	126.19	1	#N/A	27957	27957	0
QLDEYSSSVANFLQAR	16	0	1826.88	Q6P1M0	Q6P1M0	S27A4_HUMAN	SLC27A4	Long-chain fatty acid transport protein 4 OS=Homo sapiens OX=9606 GN=SLC27A4 PE=1 SV=1	72.064	643	[106-121]	yes	yes	2	2.892e-06	111.12	1	#N/A	42281	42281	0
TALIFEGTDTHWTFR	15	0	1793.87	Q6P1M0	Q6P1M0	S27A4_HUMAN	SLC27A4	Long-chain fatty acid transport protein 4 OS=Homo sapiens OX=9606 GN=SLC27A4 PE=1 SV=1	72.064	643	[91-105]	yes	yes	2;3	0.00012875	97.214	2	1	52981	45776	7205.9
TVPILFASTVR	11	0	1202.7	Q6P1M0	Q6P1M0	S27A4_HUMAN	SLC27A4	Long-chain fatty acid transport protein 4 OS=Homo sapiens OX=9606 GN=SLC27A4 PE=1 SV=1	72.064	643	[75-85]	yes	yes	2	0.0039037	74.162	1	1	27726	23821	3905.1
AVSIIECDMNVDFDAPLGYK	20	0	2256.04	Q92890	Q92890	UFD1_HUMAN	UFD1	Ubiquitin recognition factor in ER-associated degradation protein 1 OS=Homo sapiens OX=9606 GN=UFD1 PE=1 SV=3	34.5	307	[179-198]	yes	yes	2	8.096e-09	128.22	1	#N/A	58109	58109	0
CFSVSMLAGPNDR	13	0	1452.65	Q92890	Q92890	UFD1_HUMAN	UFD1	Ubiquitin recognition factor in ER-associated degradation protein 1 OS=Homo sapiens OX=9606 GN=UFD1 PE=1 SV=3	34.5	307	[25-37]	yes	yes	2	0.0060243	69.721	1	#N/A	39577	39577	0
FQPQSPDFLDITNPK	15	0	1745.86	Q92890	Q92890	UFD1_HUMAN	UFD1	Ubiquitin recognition factor in ER-associated degradation protein 1 OS=Homo sapiens OX=9606 GN=UFD1 PE=1 SV=3	34.5	307	[125-139]	yes	yes	2	3.1436e-06	122.33	1	#N/A	233830	233830	0
FVAFSGEGQSLR	12	0	1296.65	Q92890	Q92890	UFD1_HUMAN	UFD1	Ubiquitin recognition factor in ER-associated degradation protein 1 OS=Homo sapiens OX=9606 GN=UFD1 PE=1 SV=3	34.5	307	[290-301]	yes	yes	2	0.0022845	81.338	1	1	180450	143060	37392
LNITYPMLFK	10	0	1238.67	Q92890	Q92890	UFD1_HUMAN	UFD1	Ubiquitin recognition factor in ER-associated degradation protein 1 OS=Homo sapiens OX=9606 GN=UFD1 PE=1 SV=3	34.5	307	[59-68]	yes	yes	2	0.0087862	68.735	2	2	149230	121330	27898
MFSFNMFDHPIPR	13	0	1637.75	Q92890	Q92890	UFD1_HUMAN	UFD1	Ubiquitin recognition factor in ER-associated degradation protein 1 OS=Homo sapiens OX=9606 GN=UFD1 PE=1 SV=3	34.5	307	[1-13]	yes	yes	2	0.0019692	69.01	1	#N/A	26371	26371	0
NFACLTTGDVIAINYNEK	18	0	2041.98	Q92890	Q92890	UFD1_HUMAN	UFD1	Ubiquitin recognition factor in ER-associated degradation protein 1 OS=Homo sapiens OX=9606 GN=UFD1 PE=1 SV=3	34.5	307	[148-165]	yes	yes	2	7.569e-41	242.07	1	1	151150	96325	54828
QVQHEESTEGEADHSGYAGELGFR	24	0	2632.14	Q92890	Q92890	UFD1_HUMAN	UFD1	Ubiquitin recognition factor in ER-associated degradation protein 1 OS=Homo sapiens OX=9606 GN=UFD1 PE=1 SV=3	34.5	307	[203-226]	yes	yes	3	0.00067105	65.901	1	1	71804	62110	9693.6
FIPEFIR	7	0	920.512	O60762	O60762	DPM1_HUMAN	DPM1	Dolichol-phosphate mannosyltransferase subunit 1 OS=Homo sapiens OX=9606 GN=DPM1 PE=1 SV=1	29.634	260	[127-133]	yes	yes	2	0.025524	64.803	1	#N/A	94638	94638	0
HATGNYIIIMDADLSHHPK	19	0	2132.05	O60762	O60762	DPM1_HUMAN	DPM1	Dolichol-phosphate mannosyltransferase subunit 1 OS=Homo sapiens OX=9606 GN=DPM1 PE=1 SV=1	29.634	260	[108-126]	yes	yes	4	0.00072442	74.776	1	1	50357	39131	11226
LGGNEIVSFLK	11	0	1175.65	O60762	O60762	DPM1_HUMAN	DPM1	Dolichol-phosphate mannosyltransferase subunit 1 OS=Homo sapiens OX=9606 GN=DPM1 PE=1 SV=1	29.634	260	[241-251]	yes	yes	2	0.00068507	107.83	1	1	189610	114400	75209
LGLGTAYIHGMK	12	0	1259.67	O60762	O60762	DPM1_HUMAN	DPM1	Dolichol-phosphate mannosyltransferase subunit 1 OS=Homo sapiens OX=9606 GN=DPM1 PE=1 SV=1	29.634	260	[96-107]	yes	yes	2	0.017054	55.084	1	1	57955	30093	27862
QLNYTIGEVPISFVDR	16	0	1849.96	O60762	O60762	DPM1_HUMAN	DPM1	Dolichol-phosphate mannosyltransferase subunit 1 OS=Homo sapiens OX=9606 GN=DPM1 PE=1 SV=1	29.634	260	[219-234]	yes	yes	2	2.2857e-20	245.15	1	1	218800	124830	93966
SFSESGINYEIIIIDDGSPDGTR	23	0	2484.17	O60762	O60762	DPM1_HUMAN	DPM1	Dolichol-phosphate mannosyltransferase subunit 1 OS=Homo sapiens OX=9606 GN=DPM1 PE=1 SV=1	29.634	260	[50-72]	yes	yes	2	5.7884e-06	153.95	1	1	67419	46471	20948
YSVLLPTYNER	11	0	1353.69	O60762	O60762	DPM1_HUMAN	DPM1	Dolichol-phosphate mannosyltransferase subunit 1 OS=Homo sapiens OX=9606 GN=DPM1 PE=1 SV=1	29.634	260	[27-37]	yes	yes	2	0.047588	43.512	2	2	231890	185880	46008
APGPWDPLASAAGLK	15	0	1449.76	O75190	O75190	DNJB6_HUMAN	DNAJB6	DnaJ homolog subfamily B member 6 OS=Homo sapiens OX=9606 GN=DNAJB6 PE=1 SV=2	36.087	326	[288-302]	yes	yes	2	0.010203	56.951	1	1	200100	151840	48259
EGLNGGGGGGSHFDSPFEFGFTFR	24	0	2475.09	O75190	O75190	DNJB6_HUMAN	DNAJB6	DnaJ homolog subfamily B member 6 OS=Homo sapiens OX=9606 GN=DNAJB6 PE=1 SV=2	36.087	326	[71-94]	yes	yes	3	1.7368e-09	137.16	1	#N/A	107010	107010	0
NPDDVFR	7	0	861.398	O75190	O75190	DNJB6_HUMAN	DNAJB6	DnaJ homolog subfamily B member 6 OS=Homo sapiens OX=9606 GN=DNAJB6 PE=1 SV=2	36.087	326	[95-101]	yes	yes	2	0.029518	58.981	1	1	126240	112800	13449
QVAEAYEVLSDAK	13	0	1421.7	O75190;Q8WWF6	O75190	DNJB6_HUMAN	DNAJB6	DnaJ homolog subfamily B member 6 OS=Homo sapiens OX=9606 GN=DNAJB6 PE=1 SV=2	36.087	326	[48-60]	yes	no	2	5.0035e-11	187.85	1	1	621040	520160	100880
SLTINGVADDDALAEER	17	0	1787.85	O75190	O75190	DNJB6_HUMAN	DNAJB6	DnaJ homolog subfamily B member 6 OS=Homo sapiens OX=9606 GN=DNAJB6 PE=1 SV=2	36.087	326	[226-242]	yes	yes	2	4.6813e-07	112.72	1	1	142490	120900	21581
VDYYEVLGVQR	11	0	1339.68	O75190	O75190	DNJB6_HUMAN	DNAJB6	DnaJ homolog subfamily B member 6 OS=Homo sapiens OX=9606 GN=DNAJB6 PE=1 SV=2	36.087	326	[2-12]	yes	yes	2	0.00017569	141.48	2	1	737110	569560	167550
VEVEEDGQLK	10	0	1144.56	O75190;Q8NHS0;P25686	O75190	DNJB6_HUMAN	DNAJB6	DnaJ homolog subfamily B member 6 OS=Homo sapiens OX=9606 GN=DNAJB6 PE=1 SV=2	36.087	326	[216-225]	no	no	2	0.00092399	129.85	1	#N/A	109240	109240	0
LTYQDAVNLQNYVEEK	16	0	1925.94	O95071	O95071	UBR5_HUMAN	UBR5	E3 ubiquitin-protein ligase UBR5 OS=Homo sapiens OX=9606 GN=UBR5 PE=1 SV=2	309.352	2799	[1819-1834]	yes	yes	2	0.00032196	88.087	1	#N/A	24401	24401	0
NSLEDLTAEDFR	12	0	1408.65	O95071	O95071	UBR5_HUMAN	UBR5	E3 ubiquitin-protein ligase UBR5 OS=Homo sapiens OX=9606 GN=UBR5 PE=1 SV=2	309.352	2799	[2665-2676]	yes	yes	2	0.0065227	68.069	1	1	34547	23454	11092
NVAIFTAGQESPIILR	16	0	1727.96	O95071	O95071	UBR5_HUMAN	UBR5	E3 ubiquitin-protein ligase UBR5 OS=Homo sapiens OX=9606 GN=UBR5 PE=1 SV=2	309.352	2799	[798-813]	yes	yes	2	1.1378e-06	126.95	1	#N/A	22583	22583	0
QCVVGPNHAAFLLEDGR	17	0	1881.92	O95071	O95071	UBR5_HUMAN	UBR5	E3 ubiquitin-protein ligase UBR5 OS=Homo sapiens OX=9606 GN=UBR5 PE=1 SV=2	309.352	2799	[50-66]	yes	yes	3	0.0076062	48.053	1	1	46014	32935	13079
TSDSPWFLSGSETLGR	16	0	1738.82	O95071	O95071	UBR5_HUMAN	UBR5	E3 ubiquitin-protein ligase UBR5 OS=Homo sapiens OX=9606 GN=UBR5 PE=1 SV=2	309.352	2799	[107-122]	yes	yes	2	0.0011243	76.522	1	1	86096	57329	28767
VATWVDETLSSVASK	15	0	1591.81	O95071	O95071	UBR5_HUMAN	UBR5	E3 ubiquitin-protein ligase UBR5 OS=Homo sapiens OX=9606 GN=UBR5 PE=1 SV=2	309.352	2799	[443-457]	yes	yes	2	0.0078747	61.375	1	1	46984	25111	21873
YNLNSHPPLNVLEQATIK	18	0	2050.08	O95071	O95071	UBR5_HUMAN	UBR5	E3 ubiquitin-protein ligase UBR5 OS=Homo sapiens OX=9606 GN=UBR5 PE=1 SV=2	309.352	2799	[32-49]	yes	yes	3	0.0001062	74.776	1	1	26480	20487	5992.9
DVCTFLR	7	0	909.438	P08574	P08574	CY1_HUMAN	CYC1	Cytochrome c1, heme protein, mitochondrial OS=Homo sapiens OX=9606 GN=CYC1 PE=1 SV=3	35.422	325	[269-275]	yes	yes	2	0.050805	46.37	1	#N/A	105720	105720	0
ELAAEVEVQDGPNEDGEMFMRPGK	24	1	2647.19	P08574	P08574	CY1_HUMAN	CYC1	Cytochrome c1, heme protein, mitochondrial OS=Homo sapiens OX=9606 GN=CYC1 PE=1 SV=3	35.422	325	[147-170]	yes	yes	3	8.554e-14	147.21	1	#N/A	275820	275820	0
GLLSSLDHTSIR	12	0	1297.7	P08574	P08574	CY1_HUMAN	CYC1	Cytochrome c1, heme protein, mitochondrial OS=Homo sapiens OX=9606 GN=CYC1 PE=1 SV=3	35.422	325	[100-111]	yes	yes	2;3	5.2446e-10	195.27	2	2	625920	404340	221590
HGGEDYVFSLLTGYCEPPTGVSLR	24	0	2653.25	P08574	P08574	CY1_HUMAN	CYC1	Cytochrome c1, heme protein, mitochondrial OS=Homo sapiens OX=9606 GN=CYC1 PE=1 SV=3	35.422	325	[205-228]	yes	yes	3	5.4889e-14	149.85	1	1	255060	111880	143170
HLVGVCYTEDEAK	13	0	1519.7	P08574	P08574	CY1_HUMAN	CYC1	Cytochrome c1, heme protein, mitochondrial OS=Homo sapiens OX=9606 GN=CYC1 PE=1 SV=3	35.422	325	[134-146]	yes	yes	2	5.6598e-11	206.48	1	1	318610	190940	127660
LFDYFPK	7	0	928.469	P08574	P08574	CY1_HUMAN	CYC1	Cytochrome c1, heme protein, mitochondrial OS=Homo sapiens OX=9606 GN=CYC1 PE=1 SV=3	35.422	325	[171-177]	yes	yes	2	0.043588	49.59	1	1	109470	72763	36707
LFDYFPKPYPNSEAAR	16	1	1913.93	P08574	P08574	CY1_HUMAN	CYC1	Cytochrome c1, heme protein, mitochondrial OS=Homo sapiens OX=9606 GN=CYC1 PE=1 SV=3	35.422	325	[171-186]	yes	yes	3	8.7757e-07	118.33	1	1	173170	108990	64174
ECSLQVPEDELVSTLK	16	0	1845.9	P11441	P11441	UBL4A_HUMAN	UBL4A	Ubiquitin-like protein 4A OS=Homo sapiens OX=9606 GN=UBL4A PE=1 SV=1	17.777	157	[12-27]	yes	yes	2	1.9341e-06	119.76	1	1	446860	327550	119310
FLHPEVTETMEK	12	0	1459.7	P11441	P11441	UBL4A_HUMAN	UBL4A	Ubiquitin-like protein 4A OS=Homo sapiens OX=9606 GN=UBL4A PE=1 SV=1	17.777	157	[142-153]	yes	yes	2	0.0095483	65.278	1	1	310920	211880	99043
LADSPPPQVWQLISK	15	0	1677.91	P11441	P11441	UBL4A_HUMAN	UBL4A	Ubiquitin-like protein 4A OS=Homo sapiens OX=9606 GN=UBL4A PE=1 SV=1	17.777	157	[87-101]	yes	yes	2	1.4819e-06	154.07	1	1	301010	242610	58404
LNLVVKPLEK	10	1	1151.73	P11441	P11441	UBL4A_HUMAN	UBL4A	Ubiquitin-like protein 4A OS=Homo sapiens OX=9606 GN=UBL4A PE=1 SV=1	17.777	157	[67-76]	yes	yes	2	0.012567	135.43	1	1	206690	163560	43132
LSDYSIGPNSK	11	0	1179.58	P11441	P11441	UBL4A_HUMAN	UBL4A	Ubiquitin-like protein 4A OS=Homo sapiens OX=9606 GN=UBL4A PE=1 SV=1	17.777	157	[56-66]	yes	yes	2	0.0035914	76.143	1	1	223020	142790	80226
LTLDDIER	8	0	973.508	P11441	P11441	UBL4A_HUMAN	UBL4A	Ubiquitin-like protein 4A OS=Homo sapiens OX=9606 GN=UBL4A PE=1 SV=1	17.777	157	[130-137]	yes	yes	2	0.054554	41.429	1	#N/A	176240	176240	0
VLLEEGEAQR	10	0	1142.59	P11441	P11441	UBL4A_HUMAN	UBL4A	Ubiquitin-like protein 4A OS=Homo sapiens OX=9606 GN=UBL4A PE=1 SV=1	17.777	157	[77-86]	yes	yes	2	0.0010218	110.41	1	1	227600	207680	19921
ALLEAGALPNAPNSYGR	17	0	1712.88	P42771	P42771	CDN2A_HUMAN	CDKN2A	Cyclin-dependent kinase inhibitor 2A OS=Homo sapiens OX=9606 GN=CDKN2A PE=1 SV=2	16.533	156	[30-46]	yes	yes	2;3	1.5497e-28	225.86	2	1	6634600	6101000	533620
EGFLDTLVVLHR	12	0	1397.77	P42771;P42772	P42771	CDN2A_HUMAN	CDKN2A	Cyclin-dependent kinase inhibitor 2A OS=Homo sapiens OX=9606 GN=CDKN2A PE=1 SV=2	16.533	156	[88-99]	yes	no	2;3	2.0367e-96	329.27	4	2	4859300	4574900	284400
IDAAEGPSDIPD	12	0	1198.54	P42771	P42771	CDN2A_HUMAN	CDKN2A	Cyclin-dependent kinase inhibitor 2A OS=Homo sapiens OX=9606 GN=CDKN2A PE=1 SV=2	16.533	156	[145-156]	yes	yes	1;2	0.0006891	98.233	3	3	1478700	1442300	36399
LPVDLAEELGHR	12	0	1347.71	P42771	P42771	CDN2A_HUMAN	CDKN2A	Cyclin-dependent kinase inhibitor 2A OS=Homo sapiens OX=9606 GN=CDKN2A PE=1 SV=2	16.533	156	[113-124]	yes	yes	2;3	5.9574e-51	276.13	4	2	6178600	5740700	437870
MEPAAGSSMEPSADWLATAAAR	22	0	2219	P42771	P42771	CDN2A_HUMAN	CDKN2A	Cyclin-dependent kinase inhibitor 2A OS=Homo sapiens OX=9606 GN=CDKN2A PE=1 SV=2	16.533	156	[1-22]	yes	yes	2;3	8.3704e-59	270.75	3	2	3222200	3138400	83747
VAELLLLHGAEPNCADPATLTR	22	0	2360.22	P42771;P42772	P42771	CDN2A_HUMAN	CDKN2A	Cyclin-dependent kinase inhibitor 2A OS=Homo sapiens OX=9606 GN=CDKN2A PE=1 SV=2	16.533	156	[59-80]	yes	no	2;3	1.0124e-99	280.59	5	2	4197000	3847300	349720
VAELLLLHGAEPNCADPATLTRPVHDAAR	29	1	3106.6	P42771;P42772	P42771	CDN2A_HUMAN	CDKN2A	Cyclin-dependent kinase inhibitor 2A OS=Homo sapiens OX=9606 GN=CDKN2A PE=1 SV=2	16.533	156	[59-87]	yes	no	4	3.4751e-11	141.78	1	#N/A	266670	266670	0
DSAYQSITHYR	11	0	1339.62	P50402	P50402	EMD_HUMAN	EMD	Emerin OS=Homo sapiens OX=9606 GN=EMD PE=1 SV=1	28.994	254	[158-168]	yes	yes	2	0.00060533	119.53	1	1	75885	58028	17857
GYNDDYYEESYFTTR	15	0	1921.76	P50402	P50402	EMD_HUMAN	EMD	Emerin OS=Homo sapiens OX=9606 GN=EMD PE=1 SV=1	28.994	254	[89-103]	yes	yes	2	1.1635e-14	194.86	1	1	638240	450100	188140
IFEYETQR	8	0	1084.52	P50402	P50402	EMD_HUMAN	EMD	Emerin OS=Homo sapiens OX=9606 GN=EMD PE=1 SV=1	28.994	254	[38-45]	yes	yes	2	0.0044147	91.041	1	#N/A	91988	91988	0
KEDALLYQSK	10	1	1193.63	P50402	P50402	EMD_HUMAN	EMD	Emerin OS=Homo sapiens OX=9606 GN=EMD PE=1 SV=1	28.994	254	[79-88]	yes	yes	2	1.6808e-13	215.87	1	1	88810	71065	17745
LSPPSSSAASSYSFSDLNSTR	21	0	2160	P50402	P50402	EMD_HUMAN	EMD	Emerin OS=Homo sapiens OX=9606 GN=EMD PE=1 SV=1	28.994	254	[48-68]	yes	yes	2	0.0028112	90.561	1	2	355800	260670	95136
MDNYADLSDTELTTLLR	17	0	1969.93	P50402	P50402	EMD_HUMAN	EMD	Emerin OS=Homo sapiens OX=9606 GN=EMD PE=1 SV=1	28.994	254	[1-17]	yes	yes	2	2.0985e-11	166.38	1	1	140070	97134	42934
YNIPHGPVVGSTR	13	0	1395.73	P50402	P50402	EMD_HUMAN	EMD	Emerin OS=Homo sapiens OX=9606 GN=EMD PE=1 SV=1	28.994	254	[19-31]	yes	yes	3	0.031737	38.399	1	1	102810	67027	35784
AFLDFHALPYQVVEVNPVR	19	0	2213.16	Q9H7Z7	Q9H7Z7	PGES2_HUMAN	PTGES2	Prostaglandin E synthase 2 OS=Homo sapiens OX=9606 GN=PTGES2 PE=1 SV=1	41.943	377	[118-136]	yes	yes	3	2.1588e-06	110.77	1	1	119310	82069	37242
EDLYEAADKWVAAVGK	16	1	1763.87	Q9H7Z7	Q9H7Z7	PGES2_HUMAN	PTGES2	Prostaglandin E synthase 2 OS=Homo sapiens OX=9606 GN=PTGES2 PE=1 SV=1	41.943	377	[305-320]	yes	yes	3	0.035363	53.169	1	#N/A	18409	18409	0
FGAVEGAVAK	10	0	947.508	Q9H7Z7	Q9H7Z7	PGES2_HUMAN	PTGES2	Prostaglandin E synthase 2 OS=Homo sapiens OX=9606 GN=PTGES2 PE=1 SV=1	41.943	377	[270-279]	yes	yes	2	0.014696	56.729	1	1	92431	89510	2921.3
KVPILVAQEGESSQQLNDSSVIISALK	27	1	2852.55	Q9H7Z7	Q9H7Z7	PGES2_HUMAN	PTGES2	Prostaglandin E synthase 2 OS=Homo sapiens OX=9606 GN=PTGES2 PE=1 SV=1	41.943	377	[147-173]	yes	yes	3	3.0818e-39	201.98	1	1	207830	149610	58221
TPTEALASFDYIVR	14	0	1581.8	Q9H7Z7	Q9H7Z7	PGES2_HUMAN	PTGES2	Prostaglandin E synthase 2 OS=Homo sapiens OX=9606 GN=PTGES2 PE=1 SV=1	41.943	377	[253-266]	yes	yes	2	0.00021423	103.34	2	1	255980	179790	76190
TYLVSGQPLEEIITYYPAMK	20	0	2315.18	Q9H7Z7	Q9H7Z7	PGES2_HUMAN	PTGES2	Prostaglandin E synthase 2 OS=Homo sapiens OX=9606 GN=PTGES2 PE=1 SV=1	41.943	377	[174-193]	yes	yes	2	0.00087681	76.588	1	#N/A	27764	27764	0
YWLMLNEK	8	0	1095.54	Q9H7Z7	Q9H7Z7	PGES2_HUMAN	PTGES2	Prostaglandin E synthase 2 OS=Homo sapiens OX=9606 GN=PTGES2 PE=1 SV=1	41.943	377	[209-216]	yes	yes	2	0.0297	53.166	1	#N/A	33339	33339	0
ESYEVSLTQK	10	0	1182.58	Q9NX40	Q9NX40	OCAD1_HUMAN	OCIAD1	OCIA domain-containing protein 1 OS=Homo sapiens OX=9606 GN=OCIAD1 PE=1 SV=1	27.626	245	[208-217]	yes	yes	2	0.0002195	159.28	1	1	381940	306010	75931
KLENSPLGEALR	12	1	1325.73	Q9NX40	Q9NX40	OCAD1_HUMAN	OCIAD1	OCIA domain-containing protein 1 OS=Homo sapiens OX=9606 GN=OCIAD1 PE=1 SV=1	27.626	245	[104-115]	yes	yes	2;3	0.00013308	125.82	2	2	452880	359770	93114
LENSPLGEALR	11	0	1197.64	Q9NX40	Q9NX40	OCAD1_HUMAN	OCIAD1	OCIA domain-containing protein 1 OS=Homo sapiens OX=9606 GN=OCIAD1 PE=1 SV=1	27.626	245	[105-115]	yes	yes	2	0.0049926	71.349	1	1	109410	104530	4885.2
LILACIMGYFAGK	13	0	1455.76	Q9NX40	Q9NX40	OCAD1_HUMAN	OCIAD1	OCIA domain-containing protein 1 OS=Homo sapiens OX=9606 GN=OCIAD1 PE=1 SV=1	27.626	245	[79-91]	yes	yes	2	0.00087986	92.062	1	1	92299	69793	22506
NITYEELR	8	0	1036.52	Q9NX40	Q9NX40	OCAD1_HUMAN	OCIAD1	OCIA domain-containing protein 1 OS=Homo sapiens OX=9606 GN=OCIAD1 PE=1 SV=1	27.626	245	[196-203]	yes	yes	2	0.00071028	120.46	1	1	254190	182060	72128
SVPLAATSMLITQGLISK	18	0	1829.03	Q9NX40	Q9NX40	OCAD1_HUMAN	OCIAD1	OCIA domain-containing protein 1 OS=Homo sapiens OX=9606 GN=OCIAD1 PE=1 SV=1	27.626	245	[47-64]	yes	yes	2	3.9462e-24	211.94	1	1	1183500	1073000	110430
VFAECNDESFWFR	13	0	1705.72	Q9NX40	Q9NX40	OCAD1_HUMAN	OCIAD1	OCIA domain-containing protein 1 OS=Homo sapiens OX=9606 GN=OCIAD1 PE=1 SV=1	27.626	245	[34-46]	yes	yes	2	8.7028e-08	170.52	1	1	259650	219870	39784
GALVTVGQLSCYDQAK	16	0	1708.85	Q9UBX3	Q9UBX3	DIC_HUMAN	SLC25A10	Mitochondrial dicarboxylate carrier OS=Homo sapiens OX=9606 GN=SLC25A10 PE=1 SV=2	31.282	287	[171-186]	yes	yes	2	0.015503	52.576	1	1	73213	55211	18002
GEYQGVFHCAVETAK	15	0	1694.77	Q9UBX3	Q9UBX3	DIC_HUMAN	SLC25A10	Mitochondrial dicarboxylate carrier OS=Homo sapiens OX=9606 GN=SLC25A10 PE=1 SV=2	31.282	287	[232-246]	yes	yes	2	5.7766e-06	109.44	1	#N/A	66296	66296	0
GSQGPLPFHEK	11	0	1195.6	Q9UBX3	Q9UBX3	DIC_HUMAN	SLC25A10	Mitochondrial dicarboxylate carrier OS=Homo sapiens OX=9606 GN=SLC25A10 PE=1 SV=2	31.282	287	[92-102]	yes	yes	2	0.0037804	74.944	1	1	60786	41745	19042
LGPLAFYK	8	0	907.517	Q9UBX3	Q9UBX3	DIC_HUMAN	SLC25A10	Mitochondrial dicarboxylate carrier OS=Homo sapiens OX=9606 GN=SLC25A10 PE=1 SV=2	31.282	287	[247-254]	yes	yes	2	0.046504	44.721	1	#N/A	60460	60460	0
NYAHALDGLYR	11	0	1291.63	Q9UBX3	Q9UBX3	DIC_HUMAN	SLC25A10	Mitochondrial dicarboxylate carrier OS=Homo sapiens OX=9606 GN=SLC25A10 PE=1 SV=2	31.282	287	[140-150]	yes	yes	3	0.020949	36.847	1	1	31028	20811	10217
TDGILALYSGLSASLCR	17	0	1795.91	Q9UBX3	Q9UBX3	DIC_HUMAN	SLC25A10	Mitochondrial dicarboxylate carrier OS=Homo sapiens OX=9606 GN=SLC25A10 PE=1 SV=2	31.282	287	[54-70]	yes	yes	2	0.0060327	70.332	#N/A	1	16330	0	16330
VLLGSVSGLAGGFVGTPADLVNVR	24	0	2297.27	Q9UBX3	Q9UBX3	DIC_HUMAN	SLC25A10	Mitochondrial dicarboxylate carrier OS=Homo sapiens OX=9606 GN=SLC25A10 PE=1 SV=2	31.282	287	[103-126]	yes	yes	2	9.2413e-06	110.84	1	1	91494	57538	33956
ALDLNLK	7	0	785.465	P14927	P14927	QCR7_HUMAN	UQCRB	Cytochrome b-c1 complex subunit 7 OS=Homo sapiens OX=9606 GN=UQCRB PE=1 SV=2	13.53	111	[66-72]	yes	yes	2	0.017801	77.748	1	1	163690	103450	60234
DDTIYEDEDVK	11	0	1340.56	P14927	P14927	QCR7_HUMAN	UQCRB	Cytochrome b-c1 complex subunit 7 OS=Homo sapiens OX=9606 GN=UQCRB PE=1 SV=2	13.53	111	[35-45]	yes	yes	2	0.00079797	104.42	1	1	228800	177060	51739
DDTIYEDEDVKEAIR	15	1	1809.83	P14927	P14927	QCR7_HUMAN	UQCRB	Cytochrome b-c1 complex subunit 7 OS=Homo sapiens OX=9606 GN=UQCRB PE=1 SV=2	13.53	111	[35-49]	yes	yes	2	3.319e-13	189.3	1	1	814690	585160	229530
RLPENLYNDR	10	1	1288.65	P14927	P14927	QCR7_HUMAN	UQCRB	Cytochrome b-c1 complex subunit 7 OS=Homo sapiens OX=9606 GN=UQCRB PE=1 SV=2	13.53	111	[50-59]	yes	yes	2	0.058573	53.327	1	1	301410	284790	16622
WYYNAAGFNK	10	0	1232.56	P14927	P14927	QCR7_HUMAN	UQCRB	Cytochrome b-c1 complex subunit 7 OS=Homo sapiens OX=9606 GN=UQCRB PE=1 SV=2	13.53	111	[20-29]	yes	yes	2	0.0044804	77.282	2	1	413490	320500	92993
YEEENFYLEPYLK	13	0	1735.8	P14927	P14927	QCR7_HUMAN	UQCRB	Cytochrome b-c1 complex subunit 7 OS=Homo sapiens OX=9606 GN=UQCRB PE=1 SV=2	13.53	111	[84-96]	yes	yes	2	1.325e-11	197.31	1	1	1483700	1011500	472210
ALAAAGYDVEK	11	0	1106.56	P16402;P10412;P22492;Q02539;P16403	P16403	H12_HUMAN	H1-2	Histone H1.2 OS=Homo sapiens OX=9606 GN=H1-2 PE=1 SV=2	21.365	213	[65-75]	no	no	2	0.00082193	103.7	1	1	1948000	1069900	878070
ASGPPVSELITK	12	0	1197.66	P16402;P10412;P16403	P16403	H12_HUMAN	H1-2	Histone H1.2 OS=Homo sapiens OX=9606 GN=H1-2 PE=1 SV=2	21.365	213	[35-46]	no	no	2	0.00030972	130.09	1	#N/A	1972700	1972700	0
KALAAAGYDVEK	12	1	1234.66	P16402;P10412;P22492;Q02539;P16403	P16403	H12_HUMAN	H1-2	Histone H1.2 OS=Homo sapiens OX=9606 GN=H1-2 PE=1 SV=2	21.365	213	[64-75]	no	no	2	0.013157	87.667	1	1	178850	103190	75654
KASGPPVSELITK	13	1	1325.76	P16402;P10412;P16403	P16403	H12_HUMAN	H1-2	Histone H1.2 OS=Homo sapiens OX=9606 GN=H1-2 PE=1 SV=2	21.365	213	[34-46]	no	no	2	0.00034442	135.81	1	1	980370	559000	421360
SETAPAAPAAAPPAEK	16	0	1477.74	P16403	P16403	H12_HUMAN	H1-2	Histone H1.2 OS=Homo sapiens OX=9606 GN=H1-2 PE=1 SV=2	21.365	213	[2-17]	yes	yes	2	2.4638e-06	134.68	1	1	543310	255880	287430
SGVSLAALK	9	0	844.502	P16402;P10412;P16403	P16403	H12_HUMAN	H1-2	Histone H1.2 OS=Homo sapiens OX=9606 GN=H1-2 PE=1 SV=2	21.365	213	[55-63]	no	no	2	0.0038964	81.215	1	1	1268900	639980	628950
AEAGSGGPGFTFTFR	15	0	1500.7	P25686	P25686	DNJB2_HUMAN	DNAJB2	DnaJ homolog subfamily B member 2 OS=Homo sapiens OX=9606 GN=DNAJB2 PE=1 SV=3	35.58	324	[83-97]	yes	yes	2	3.9315e-06	141.38	1	1	112800	102550	10258
ASYYEILDVPR	11	0	1324.67	P25686	P25686	DNJB2_HUMAN	DNAJB2	DnaJ homolog subfamily B member 2 OS=Homo sapiens OX=9606 GN=DNAJB2 PE=1 SV=3	35.58	324	[2-12]	yes	yes	2	6.8844e-05	155.42	1	#N/A	73987	73987	0
EVAEAYEVLSDK	12	0	1351.65	P25686	P25686	DNJB2_HUMAN	DNAJB2	DnaJ homolog subfamily B member 2 OS=Homo sapiens OX=9606 GN=DNAJB2 PE=1 SV=3	35.58	324	[48-59]	yes	yes	2	0.0054953	69.672	1	#N/A	127430	127430	0
SPEEVFR	7	0	862.418	P25686	P25686	DNJB2_HUMAN	DNAJB2	DnaJ homolog subfamily B member 2 OS=Homo sapiens OX=9606 GN=DNAJB2 PE=1 SV=3	35.58	324	[98-104]	yes	yes	2	0.028552	60.39	1	#N/A	54240	54240	0
SVTINGVPDDLALGLELSR	19	0	1968.05	P25686	P25686	DNJB2_HUMAN	DNAJB2	DnaJ homolog subfamily B member 2 OS=Homo sapiens OX=9606 GN=DNAJB2 PE=1 SV=3	35.58	324	[202-220]	yes	yes	2	4.1172e-06	113.47	1	#N/A	178540	178540	0
DTNFGTNCICR	11	0	1356.56	P41223	P41223	BUD31_HUMAN	BUD31	Protein BUD31 homolog OS=Homo sapiens OX=9606 GN=BUD31 PE=1 SV=2	17	144	[110-120]	yes	yes	2	0.0031176	79.148	1	1	79606	41839	37768
ELYEYCIK	8	0	1116.52	P41223	P41223	BUD31_HUMAN	BUD31	Protein BUD31 homolog OS=Homo sapiens OX=9606 GN=BUD31 PE=1 SV=2	17	144	[73-80]	yes	yes	2	0.047175	44.447	1	1	46978	25699	21279
KAPPDGWELIEPTLDELDQK	20	1	2293.15	P41223	P41223	BUD31_HUMAN	BUD31	Protein BUD31 homolog OS=Homo sapiens OX=9606 GN=BUD31 PE=1 SV=2	17	144	[9-28]	yes	yes	3	0.0079298	52.866	1	#N/A	58224	58224	0
QGYENLCCLR	10	0	1311.57	P41223	P41223	BUD31_HUMAN	BUD31	Protein BUD31 homolog OS=Homo sapiens OX=9606 GN=BUD31 PE=1 SV=2	17	144	[95-104]	yes	yes	2	0.036033	47.198	#N/A	1	26829	0	26829
VESLWPIFR	9	0	1145.62	P41223	P41223	BUD31_HUMAN	BUD31	Protein BUD31 homolog OS=Homo sapiens OX=9606 GN=BUD31 PE=1 SV=2	17	144	[43-51]	yes	yes	2	0.0022325	89.752	1	#N/A	87504	87504	0
YIFDLFYK	8	0	1107.56	P41223	P41223	BUD31_HUMAN	BUD31	Protein BUD31 homolog OS=Homo sapiens OX=9606 GN=BUD31 PE=1 SV=2	17	144	[59-66]	yes	yes	2	0.011893	69.998	1	#N/A	37957	37957	0
AEPWGNELASAAAR	14	0	1441.69	P42773	P42773	CDN2C_HUMAN	CDKN2C	Cyclin-dependent kinase 4 inhibitor C OS=Homo sapiens OX=9606 GN=CDKN2C PE=1 SV=1	18.127	168	[2-15]	yes	yes	2	2.6279e-06	153.74	1	#N/A	434270	434270	0
GDLEQLTSLLQNNVNVNAQNGFGR	24	0	2600.29	P42773	P42773	CDN2C_HUMAN	CDKN2C	Cyclin-dependent kinase 4 inhibitor C OS=Homo sapiens OX=9606 GN=CDKN2C PE=1 SV=1	18.127	168	[16-39]	yes	yes	2;3	4.7339e-53	190.88	2	#N/A	294080	294080	0
LGNPEIAR	8	0	868.477	P42773	P42773	CDN2C_HUMAN	CDKN2C	Cyclin-dependent kinase 4 inhibitor C OS=Homo sapiens OX=9606 GN=CDKN2C PE=1 SV=1	18.127	168	[47-54]	yes	yes	2	7.2274e-05	145.34	1	1	217360	206560	10795
NEVVSLMQANGAGGATNLQ	19	0	1872.9	P42773	P42773	CDN2C_HUMAN	CDKN2C	Cyclin-dependent kinase 4 inhibitor C OS=Homo sapiens OX=9606 GN=CDKN2C PE=1 SV=1	18.127	168	[150-168]	yes	yes	2	1.5351e-25	218.28	3	#N/A	461580	461580	0
TGFAVIHDAAR	11	0	1156.6	P42773	P42773	CDN2C_HUMAN	CDKN2C	Cyclin-dependent kinase 4 inhibitor C OS=Homo sapiens OX=9606 GN=CDKN2C PE=1 SV=1	18.127	168	[69-79]	yes	yes	2	2.525e-20	222.18	1	#N/A	645920	645920	0
VVEFLVK	7	0	832.506	P42773	P42773	CDN2C_HUMAN	CDKN2C	Cyclin-dependent kinase 4 inhibitor C OS=Homo sapiens OX=9606 GN=CDKN2C PE=1 SV=1	18.127	168	[118-124]	yes	yes	2	0.019937	73.039	1	1	561350	523030	38316
NLFGPVDHEELTR	13	0	1525.75	P46527	P46527	CDN1B_HUMAN	CDKN1B	Cyclin-dependent kinase inhibitor 1B OS=Homo sapiens OX=9606 GN=CDKN1B PE=1 SV=1	22.073	198	[31-43]	yes	yes	3	0.00018784	87.18	1	#N/A	64098	64098	0
PAAPLIGAPANSEDTHLVDPK	21	0	2112.09	P46527	P46527	CDN1B_HUMAN	CDKN1B	Cyclin-dependent kinase inhibitor 1B OS=Homo sapiens OX=9606 GN=CDKN1B PE=1 SV=1	22.073	198	[114-134]	yes	yes	3	0.059036	21.2	1	#N/A	58128	58128	0
TDPSDSQTGLAEQCAGIR	18	0	1904.85	P46527	P46527	CDN1B_HUMAN	CDKN1B	Cyclin-dependent kinase inhibitor 1B OS=Homo sapiens OX=9606 GN=CDKN1B PE=1 SV=1	22.073	198	[135-152]	yes	yes	2	8.6214e-41	240.2	1	1	114130	94791	19335
TEENVSDGSPNAGSVEQTPK	20	0	2044.92	P46527	P46527	CDN1B_HUMAN	CDKN1B	Cyclin-dependent kinase inhibitor 1B OS=Homo sapiens OX=9606 GN=CDKN1B PE=1 SV=1	22.073	198	[170-189]	yes	yes	2	3.3009e-09	137.61	1	#N/A	80779	80779	0
VPAQESQDVSGSRPAAPLIGAPANSEDTHLVDPK	34	1	3452.72	P46527	P46527	CDN1B_HUMAN	CDKN1B	Cyclin-dependent kinase inhibitor 1B OS=Homo sapiens OX=9606 GN=CDKN1B PE=1 SV=1	22.073	198	[101-134]	yes	yes	4	0.043449	25.07	1	#N/A	7685.5	7685.5	0
YEWQEVEK	8	0	1109.5	P46527	P46527	CDN1B_HUMAN	CDKN1B	Cyclin-dependent kinase inhibitor 1B OS=Homo sapiens OX=9606 GN=CDKN1B PE=1 SV=1	22.073	198	[74-81]	yes	yes	2	0.0011365	114.89	1	#N/A	85179	85179	0
CALDFFR	7	0	927.427	P51970	P51970	NDUA8_HUMAN	NDUFA8	NADH dehydrogenase [ubiquinone] 1 alpha subcomplex subunit 8 OS=Homo sapiens OX=9606 GN=NDUFA8 PE=1 SV=3	20.105	172	[66-72]	yes	yes	2	0.019937	73.039	1	#N/A	52241	52241	0
LGWVRPDLGELSK	13	1	1468.8	P51970	P51970	NDUA8_HUMAN	NDUFA8	NADH dehydrogenase [ubiquinone] 1 alpha subcomplex subunit 8 OS=Homo sapiens OX=9606 GN=NDUFA8 PE=1 SV=3	20.105	172	[115-127]	yes	yes	2;3	0.0016351	102.66	2	1	492060	363800	128260
PGIVELPTLEELK	13	0	1436.81	P51970	P51970	NDUA8_HUMAN	NDUFA8	NADH dehydrogenase [ubiquinone] 1 alpha subcomplex subunit 8 OS=Homo sapiens OX=9606 GN=NDUFA8 PE=1 SV=3	20.105	172	[2-14]	yes	yes	2	0.00031527	105.2	1	1	196620	126670	69949
PGIVELPTLEELKVDEVK	18	1	2007.11	P51970	P51970	NDUA8_HUMAN	NDUFA8	NADH dehydrogenase [ubiquinone] 1 alpha subcomplex subunit 8 OS=Homo sapiens OX=9606 GN=NDUFA8 PE=1 SV=3	20.105	172	[2-19]	yes	yes	3	1.7775e-13	174.32	1	1	813700	584070	229630
PRPDPSPEIEGDLQPATHGSR	21	1	2255.09	P51970	P51970	NDUA8_HUMAN	NDUFA8	NADH dehydrogenase [ubiquinone] 1 alpha subcomplex subunit 8 OS=Homo sapiens OX=9606 GN=NDUFA8 PE=1 SV=3	20.105	172	[146-166]	yes	yes	3	0.043604	44.878	1	#N/A	171770	171770	0
TDRPLPENPYHSR	13	1	1580.77	P51970	P51970	NDUA8_HUMAN	NDUFA8	NADH dehydrogenase [ubiquinone] 1 alpha subcomplex subunit 8 OS=Homo sapiens OX=9606 GN=NDUFA8 PE=1 SV=3	20.105	172	[133-145]	yes	yes	3	0.0026309	78.401	1	#N/A	43109	43109	0
GLLDVTCK	8	0	904.469	P63208	P63208	SKP1_HUMAN	SKP1	S-phase kinase-associated protein 1 OS=Homo sapiens OX=9606 GN=SKP1 PE=1 SV=2	18.658	163	[114-121]	yes	yes	2	0.009265	75.109	1	1	669010	422640	246370
LQSSDGEIFEVDVEIAK	17	0	1877.93	P63208	P63208	SKP1_HUMAN	SKP1	S-phase kinase-associated protein 1 OS=Homo sapiens OX=9606 GN=SKP1 PE=1 SV=2	18.658	163	[6-22]	yes	yes	2;3	1.1863e-58	285.75	4	4	1879300	1049100	830190
NDFTEEEEAQVR	12	0	1465.63	P63208	P63208	SKP1_HUMAN	SKP1	S-phase kinase-associated protein 1 OS=Homo sapiens OX=9606 GN=SKP1 PE=1 SV=2	18.658	163	[143-154]	yes	yes	2	2.3303e-29	247.31	2	2	1397900	1297500	100310
RTDDIPVWDQEFLK	14	1	1760.87	P63208	P63208	SKP1_HUMAN	SKP1	S-phase kinase-associated protein 1 OS=Homo sapiens OX=9606 GN=SKP1 PE=1 SV=2	18.658	163	[81-94]	yes	yes	2;3	1.877e-05	141.85	2	3	995520	668390	327130
TDDIPVWDQEFLK	13	0	1604.77	P63208	P63208	SKP1_HUMAN	SKP1	S-phase kinase-associated protein 1 OS=Homo sapiens OX=9606 GN=SKP1 PE=1 SV=2	18.658	163	[82-94]	yes	yes	2	0.0001349	133.42	1	1	1345500	868500	477020
TMLEDLGMDDEGDDDPVPLPNVNAAILK	28	0	2996.4	P63208	P63208	SKP1_HUMAN	SKP1	S-phase kinase-associated protein 1 OS=Homo sapiens OX=9606 GN=SKP1 PE=1 SV=2	18.658	163	[29-56]	yes	yes	3	7.1072e-23	181.38	2	1	1053800	705540	348230
CLSEQIADAYSSFR	14	0	1645.74	Q5JTV8	Q5JTV8	TOIP1_HUMAN	TOR1AIP1	Torsin-1A-interacting protein 1 OS=Homo sapiens OX=9606 GN=TOR1AIP1 PE=1 SV=2	66.248	583	[424-437]	yes	yes	2	8.6963e-05	122.45	1	1	23978	7589.4	16389
FESFPAGSTLIFYK	14	0	1605.81	Q5JTV8	Q5JTV8	TOIP1_HUMAN	TOR1AIP1	Torsin-1A-interacting protein 1 OS=Homo sapiens OX=9606 GN=TOR1AIP1 PE=1 SV=2	66.248	583	[481-494]	yes	yes	2	0.0020842	76.655	1	#N/A	193880	193880	0
ISHLVLPVQPENALK	15	0	1656.96	Q5JTV8	Q5JTV8	TOIP1_HUMAN	TOR1AIP1	Torsin-1A-interacting protein 1 OS=Homo sapiens OX=9606 GN=TOR1AIP1 PE=1 SV=2	66.248	583	[564-578]	yes	yes	3	0.0038527	59.709	1	1	98734	72277	26457
LEVDQELSNGFK	12	0	1377.68	Q5JTV8	Q5JTV8	TOIP1_HUMAN	TOR1AIP1	Torsin-1A-interacting protein 1 OS=Homo sapiens OX=9606 GN=TOR1AIP1 PE=1 SV=2	66.248	583	[459-470]	yes	yes	2	0.0014899	86.898	1	#N/A	97630	97630	0
SQPAILLLTAAR	12	0	1252.75	Q5JTV8	Q5JTV8	TOIP1_HUMAN	TOR1AIP1	Torsin-1A-interacting protein 1 OS=Homo sapiens OX=9606 GN=TOR1AIP1 PE=1 SV=2	66.248	583	[405-416]	yes	yes	2	0.012208	59.198	1	#N/A	64585	64585	0
SSSQYIESFWQSSQSQNFTAHDK	23	0	2691.18	Q5JTV8	Q5JTV8	TOIP1_HUMAN	TOR1AIP1	Torsin-1A-interacting protein 1 OS=Homo sapiens OX=9606 GN=TOR1AIP1 PE=1 SV=2	66.248	583	[252-274]	yes	yes	3	0.0046844	50.851	1	1	66817	34458	32359
EQQLELMALTISLQEESPLK	20	0	2299.2	Q8IWR1	Q8IWR1	TRI59_HUMAN	TRIM59	Tripartite motif-containing protein 59 OS=Homo sapiens OX=9606 GN=TRIM59 PE=1 SV=1	47.114	403	[230-249]	yes	yes	3	0.00021415	81.967	3	#N/A	24465	24465	0
LLEQLTDTHWTDLTHLIEK	19	0	2305.2	Q8IWR1	Q8IWR1	TRI59_HUMAN	TRIM59	Tripartite motif-containing protein 59 OS=Homo sapiens OX=9606 GN=TRIM59 PE=1 SV=1	47.114	403	[148-166]	yes	yes	3	0.00010151	88.945	1	#N/A	184020	184020	0
QPLNVYCLLDK	11	0	1361.7	Q8IWR1	Q8IWR1	TRI59_HUMAN	TRIM59	Tripartite motif-containing protein 59 OS=Homo sapiens OX=9606 GN=TRIM59 PE=1 SV=1	47.114	403	[103-113]	yes	yes	2	0.022844	51.927	1	1	73786	68935	4850.5
QRPLPEVQPVEIYPR	15	1	1819.99	Q8IWR1	Q8IWR1	TRI59_HUMAN	TRIM59	Tripartite motif-containing protein 59 OS=Homo sapiens OX=9606 GN=TRIM59 PE=1 SV=1	47.114	403	[266-280]	yes	yes	3	6.2083e-06	125.97	1	#N/A	217190	217190	0
SITEIAPTGIESLPVNFALR	20	0	2127.16	Q8IWR1	Q8IWR1	TRI59_HUMAN	TRIM59	Tripartite motif-containing protein 59 OS=Homo sapiens OX=9606 GN=TRIM59 PE=1 SV=1	47.114	403	[61-80]	yes	yes	2	1.9587e-06	123.18	1	#N/A	174210	174210	0
YQQEDHPDIVTCPEHYR	17	0	2185.95	Q8IWR1	Q8IWR1	TRI59_HUMAN	TRIM59	Tripartite motif-containing protein 59 OS=Homo sapiens OX=9606 GN=TRIM59 PE=1 SV=1	47.114	403	[86-102]	yes	yes	3	2.9091e-08	137.45	1	#N/A	104310	104310	0
ASLLQLTR	8	0	900.539	Q8NBT2	Q8NBT2	SPC24_HUMAN	SPC24	Kinetochore protein Spc24 OS=Homo sapiens OX=9606 GN=SPC24 PE=1 SV=3	22.443	197	[99-106]	yes	yes	2	0.015173	65.252	1	1	47522	29157	18365
ELEELKEIEADLER	14	1	1714.86	Q8NBT2	Q8NBT2	SPC24_HUMAN	SPC24	Kinetochore protein Spc24 OS=Homo sapiens OX=9606 GN=SPC24 PE=1 SV=3	22.443	197	[107-120]	yes	yes	3	0.04599	40.278	1	#N/A	12676	12676	0
EQVHQGGVELQQLEAGLQEAGEEDTR	26	0	2849.34	Q8NBT2	Q8NBT2	SPC24_HUMAN	SPC24	Kinetochore protein Spc24 OS=Homo sapiens OX=9606 GN=SPC24 PE=1 SV=3	22.443	197	[71-96]	yes	yes	3	2.4049e-15	158.67	1	1	268420	160460	107960
EVDEDTTVTIPSAVYVAQLYHQVSK	25	0	2791.39	Q8NBT2	Q8NBT2	SPC24_HUMAN	SPC24	Kinetochore protein Spc24 OS=Homo sapiens OX=9606 GN=SPC24 PE=1 SV=3	22.443	197	[124-148]	yes	yes	3	0.00019182	75.71	1	1	228550	161780	66766
GIHHGPSVAQPIHLDSTQLSR	21	0	2249.17	Q8NBT2	Q8NBT2	SPC24_HUMAN	SPC24	Kinetochore protein Spc24 OS=Homo sapiens OX=9606 GN=SPC24 PE=1 SV=3	22.443	197	[162-182]	yes	yes	4	2.5575e-09	106.49	1	#N/A	84750	84750	0
IEWDYECEPGMVK	13	0	1654.7	Q8NBT2	Q8NBT2	SPC24_HUMAN	SPC24	Kinetochore protein Spc24 OS=Homo sapiens OX=9606 GN=SPC24 PE=1 SV=3	22.443	197	[149-161]	yes	yes	2	0.00079185	94.297	1	1	34618	30545	4073.4
ETFNHLTSWLEDAR	14	0	1717.81	Q8WUD1	Q8WUD1	RAB2B_HUMAN	RAB2B	Ras-related protein Rab-2B OS=Homo sapiens OX=9606 GN=RAB2B PE=1 SV=1	24.214	216	[92-105]	yes	yes	3	0.0038539	62.357	1	#N/A	21613	21613	0
GIDPFSLDSLAK	12	0	1261.66	Q92526	Q92526	TCPW_HUMAN	CCT6B	T-complex protein 1 subunit zeta-2 OS=Homo sapiens OX=9606 GN=CCT6B PE=1 SV=5	57.821	530	[296-307]	yes	yes	2	0.0034663	73.067	1	#N/A	190240	190240	0
AAIVCYDLTDSSSFER	16	0	1832.83	Q969Q5	Q969Q5	RAB24_HUMAN	RAB24	Ras-related protein Rab-24 OS=Homo sapiens OX=9606 GN=RAB24 PE=1 SV=1	23.124	203	[83-98]	yes	yes	2	6.6146e-07	146.5	1	1	132570	99104	33467
FLVGPYQNTIGAAFVAK	17	0	1794.97	Q969Q5	Q969Q5	RAB24_HUMAN	RAB24	Ras-related protein Rab-24 OS=Homo sapiens OX=9606 GN=RAB24 PE=1 SV=1	23.124	203	[32-48]	yes	yes	2	6.1313e-08	138.24	1	1	109730	103070	6657.8
RVDFHDVQDYADNIK	15	1	1833.86	Q969Q5	Q969Q5	RAB24_HUMAN	RAB24	Ras-related protein Rab-24 OS=Homo sapiens OX=9606 GN=RAB24 PE=1 SV=1	23.124	203	[133-147]	yes	yes	3	0.046276	61.265	1	#N/A	25253	25253	0
TGQSVDELFQK	11	0	1250.61	Q969Q5	Q969Q5	RAB24_HUMAN	RAB24	Ras-related protein Rab-24 OS=Homo sapiens OX=9606 GN=RAB24 PE=1 SV=1	23.124	203	[157-167]	yes	yes	2	0.010843	61.78	1	#N/A	101210	101210	0
TVTLGIWDTAGSER	14	0	1504.75	Q969Q5	Q969Q5	RAB24_HUMAN	RAB24	Ras-related protein Rab-24 OS=Homo sapiens OX=9606 GN=RAB24 PE=1 SV=1	23.124	203	[56-69]	yes	yes	2	4.3815e-05	137.89	1	2	112550	75228	37323
VDFHDVQDYADNIK	14	0	1677.76	Q969Q5	Q969Q5	RAB24_HUMAN	RAB24	Ras-related protein Rab-24 OS=Homo sapiens OX=9606 GN=RAB24 PE=1 SV=1	23.124	203	[134-147]	yes	yes	3	0.00020513	76.262	1	#N/A	30604	30604	0
ASSSTVPLGFHYETK	15	0	1622.79	Q9BXK5	Q9BXK5	B2L13_HUMAN	BCL2L13	Bcl-2-like protein 13 OS=Homo sapiens OX=9606 GN=BCL2L13 PE=1 SV=1	52.723	485	[2-16]	yes	yes	2	0.010255	51.841	1	#N/A	94278	94278	0
EESLVEELSPASEK	14	0	1545.74	Q9BXK5	Q9BXK5	B2L13_HUMAN	BCL2L13	Bcl-2-like protein 13 OS=Homo sapiens OX=9606 GN=BCL2L13 PE=1 SV=1	52.723	485	[418-431]	yes	yes	2	8.6757e-05	147.91	1	1	100400	91218	9181.4
ELQEALPEAPAPLLPHITATSLLGTR	26	0	2737.5	Q9BXK5	Q9BXK5	B2L13_HUMAN	BCL2L13	Bcl-2-like protein 13 OS=Homo sapiens OX=9606 GN=BCL2L13 PE=1 SV=1	52.723	485	[333-358]	yes	yes	3	0.00014102	80.83	1	1	85286	42535	42750
ILVPLVLLR	9	0	1034.72	Q9BXK5	Q9BXK5	B2L13_HUMAN	BCL2L13	Bcl-2-like protein 13 OS=Homo sapiens OX=9606 GN=BCL2L13 PE=1 SV=1	52.723	485	[153-161]	yes	yes	2	0.0062203	71.715	1	#N/A	23266	23266	0
LQEQHLSSPQGVQLDIASQSLDQEILLK	28	0	3116.64	Q9BXK5	Q9BXK5	B2L13_HUMAN	BCL2L13	Bcl-2-like protein 13 OS=Homo sapiens OX=9606 GN=BCL2L13 PE=1 SV=1	52.723	485	[31-58]	yes	yes	3	3.2083e-05	97.819	1	1	90699	49620	41080
SSPATSLFVELDEEEVK	17	0	1878.91	Q9BXK5	Q9BXK5	B2L13_HUMAN	BCL2L13	Bcl-2-like protein 13 OS=Homo sapiens OX=9606 GN=BCL2L13 PE=1 SV=1	52.723	485	[370-386]	yes	yes	2	1.4077e-05	103.88	1	1	125090	81466	43620
ASAALLDKLYALGLVPTR	18	1	1871.09	Q9NV31	Q9NV31	IMP3_HUMAN	IMP3	U3 small nucleolar ribonucleoprotein protein IMP3 OS=Homo sapiens OX=9606 GN=IMP3 PE=1 SV=1	21.85	184	[75-92]	yes	yes	3	0.0068444	67.995	1	#N/A	7864	7864	0
GSLELCDFVTASSFCR	16	0	1847.82	Q9NV31	Q9NV31	IMP3_HUMAN	IMP3	U3 small nucleolar ribonucleoprotein protein IMP3 OS=Homo sapiens OX=9606 GN=IMP3 PE=1 SV=1	21.85	184	[93-108]	yes	yes	2	3.0743e-05	104.87	1	#N/A	31594	31594	0
MAQHLQAAVAFVEQGHVR	18	0	1991.02	Q9NV31	Q9NV31	IMP3_HUMAN	IMP3	U3 small nucleolar ribonucleoprotein protein IMP3 OS=Homo sapiens OX=9606 GN=IMP3 PE=1 SV=1	21.85	184	[120-137]	yes	yes	3	0.00033188	73.464	1	#N/A	26724	26724	0
QVDFLNWEVTDHNLHELR	18	0	2264.1	Q9NV31	Q9NV31	IMP3_HUMAN	IMP3	U3 small nucleolar ribonucleoprotein protein IMP3 OS=Homo sapiens OX=9606 GN=IMP3 PE=1 SV=1	21.85	184	[15-32]	yes	yes	3;4	0.010999	49.993	2	#N/A	31151	31151	0
SMEDFVTWVDSSK	13	0	1529.67	Q9NV31	Q9NV31	IMP3_HUMAN	IMP3	U3 small nucleolar ribonucleoprotein protein IMP3 OS=Homo sapiens OX=9606 GN=IMP3 PE=1 SV=1	21.85	184	[153-165]	yes	yes	2	0.00021028	128.17	1	#N/A	43471	43471	0
VGPDVVTDPAFLVTR	15	0	1584.85	Q9NV31	Q9NV31	IMP3_HUMAN	IMP3	U3 small nucleolar ribonucleoprotein protein IMP3 OS=Homo sapiens OX=9606 GN=IMP3 PE=1 SV=1	21.85	184	[138-152]	yes	yes	2	0.0037251	69.261	1	1	80533	75112	5420.9
EKLCFLDKVEPHATIAEIK	19	2	2240.19	Q9NZ01	Q9NZ01	TECR_HUMAN	TECR	Very-long-chain enoyl-CoA reductase OS=Homo sapiens OX=9606 GN=TECR PE=1 SV=1	36.034	308	[15-33]	yes	yes	4	0.046946	42.172	1	#N/A	29559	29559	0
HYEVEILDAK	10	0	1215.61	Q9NZ01	Q9NZ01	TECR_HUMAN	TECR	Very-long-chain enoyl-CoA reductase OS=Homo sapiens OX=9606 GN=TECR PE=1 SV=1	36.034	308	[3-12]	yes	yes	2	2.0024e-08	185.6	1	1	588380	439410	148970
LCFLDKVEPHATIAEIK	17	1	1983.05	Q9NZ01	Q9NZ01	TECR_HUMAN	TECR	Very-long-chain enoyl-CoA reductase OS=Homo sapiens OX=9606 GN=TECR PE=1 SV=1	36.034	308	[17-33]	yes	yes	3;4	1.6744e-05	106.94	2	2	134930	107270	27663
LLETLFVHR	9	0	1126.65	Q9NZ01	Q9NZ01	TECR_HUMAN	TECR	Very-long-chain enoyl-CoA reductase OS=Homo sapiens OX=9606 GN=TECR PE=1 SV=1	36.034	308	[142-150]	yes	yes	2	0.00039429	138.26	1	1	461950	258590	203360
LPVGTTATLYFR	12	0	1337.73	Q9NZ01	Q9NZ01	TECR_HUMAN	TECR	Very-long-chain enoyl-CoA reductase OS=Homo sapiens OX=9606 GN=TECR PE=1 SV=1	36.034	308	[68-79]	yes	yes	2	0.00054398	103.26	1	#N/A	289020	289020	0
VEPHATIAEIK	11	0	1206.66	Q9NZ01	Q9NZ01	TECR_HUMAN	TECR	Very-long-chain enoyl-CoA reductase OS=Homo sapiens OX=9606 GN=TECR PE=1 SV=1	36.034	308	[23-33]	yes	yes	2;3	0.0017662	104.43	2	1	302980	255860	47116
ALEVSEDVK	9	0	988.508	Q9UNF1	Q9UNF1	MAGD2_HUMAN	MAGED2	Melanoma-associated antigen D2 OS=Homo sapiens OX=9606 GN=MAGED2 PE=1 SV=2	64.954	606	[48-56]	yes	yes	2	0.0094438	66.692	1	#N/A	35131	35131	0
EAPATQASSTTQLTDTQVLAAENK	24	0	2474.21	Q9UNF1	Q9UNF1	MAGD2_HUMAN	MAGED2	Melanoma-associated antigen D2 OS=Homo sapiens OX=9606 GN=MAGED2 PE=1 SV=2	64.954	606	[77-100]	yes	yes	3	0.00019431	81.907	1	1	123440	50078	73362
EYTDVYPEIIER	12	0	1525.73	Q9UNF1;Q9Y5V3	Q9UNF1	MAGD2_HUMAN	MAGED2	Melanoma-associated antigen D2 OS=Homo sapiens OX=9606 GN=MAGED2 PE=1 SV=2	64.954	606	[312-323]	no	no	2	0.0003587	117.52	1	#N/A	172910	172910	0
QNADPQAVTMPATETK	16	0	1700.8	Q9UNF1	Q9UNF1	MAGD2_HUMAN	MAGED2	Melanoma-associated antigen D2 OS=Homo sapiens OX=9606 GN=MAGED2 PE=1 SV=2	64.954	606	[109-124]	yes	yes	2	0.0085568	59.185	1	#N/A	28456	28456	0
VFGIQLK	7	0	803.491	Q9UNF1	Q9UNF1	MAGD2_HUMAN	MAGED2	Melanoma-associated antigen D2 OS=Homo sapiens OX=9606 GN=MAGED2 PE=1 SV=2	64.954	606	[331-337]	yes	yes	2	0.054749	44.611	1	1	42314	21697	20618
VPNSNPPEYEFFWGLR	16	0	1950.93	Q9UNF1	Q9UNF1	MAGD2_HUMAN	MAGED2	Melanoma-associated antigen D2 OS=Homo sapiens OX=9606 GN=MAGED2 PE=1 SV=2	64.954	606	[431-446]	yes	yes	2	0.0011555	76.073	1	1	148800	83628	65176
AGMSAEQAQGLLEK	14	0	1431.7	Q9Y2Q3	Q9Y2Q3	GSTK1_HUMAN	GSTK1	Glutathione S-transferase kappa 1 OS=Homo sapiens OX=9606 GN=GSTK1 PE=1 SV=3	25.497	226	[145-158]	yes	yes	2	7.9788e-67	295.26	1	1	230110	186720	43388
DFLSVMLEK	9	0	1080.55	Q9Y2Q3	Q9Y2Q3	GSTK1_HUMAN	GSTK1	Glutathione S-transferase kappa 1 OS=Homo sapiens OX=9606 GN=GSTK1 PE=1 SV=3	25.497	226	[86-94]	yes	yes	2	0.018194	56.729	2	1	142810	129740	13063
FLTAVNLEHPEMLEK	15	0	1769.9	Q9Y2Q3	Q9Y2Q3	GSTK1_HUMAN	GSTK1	Glutathione S-transferase kappa 1 OS=Homo sapiens OX=9606 GN=GSTK1 PE=1 SV=3	25.497	226	[102-116]	yes	yes	2	1.3367e-07	155.42	1	#N/A	347920	347920	0
HHLQIPIHFPK	11	0	1365.77	Q9Y2Q3	Q9Y2Q3	GSTK1_HUMAN	GSTK1	Glutathione S-transferase kappa 1 OS=Homo sapiens OX=9606 GN=GSTK1 PE=1 SV=3	25.497	226	[75-85]	yes	yes	3	0.012792	41.283	2	1	142610	135900	6713.3
MELLAHLLGEK	11	0	1252.68	Q9Y2Q3	Q9Y2Q3	GSTK1_HUMAN	GSTK1	Glutathione S-transferase kappa 1 OS=Homo sapiens OX=9606 GN=GSTK1 PE=1 SV=3	25.497	226	[203-213]	yes	yes	2	0.0045535	73.781	1	1	167860	145470	22395
NEDITEPQSILAAAEK	16	0	1727.86	Q9Y2Q3	Q9Y2Q3	GSTK1_HUMAN	GSTK1	Glutathione S-transferase kappa 1 OS=Homo sapiens OX=9606 GN=GSTK1 PE=1 SV=3	25.497	226	[129-144]	yes	yes	2	0.00072582	104.94	1	#N/A	516370	516370	0
AAVETLGVPCFLGGMAR	17	0	1747.87	A1L0T0	A1L0T0	HACL2_HUMAN	ILVBL	2-hydroxyacyl-CoA lyase 2 OS=Homo sapiens OX=9606 GN=ILVBL PE=1 SV=2	67.868	632	[306-322]	yes	yes	2	0.0050514	63.408	1	#N/A	28254	28254	0
DGHPVVVNILIGR	13	0	1387.79	A1L0T0	A1L0T0	HACL2_HUMAN	ILVBL	2-hydroxyacyl-CoA lyase 2 OS=Homo sapiens OX=9606 GN=ILVBL PE=1 SV=2	67.868	632	[610-622]	yes	yes	2	0.0028625	75.294	1	1	21293	15027	6265.9
EQVPSLGSNVACGLAYTDYHK	21	0	2308.08	A1L0T0	A1L0T0	HACL2_HUMAN	ILVBL	2-hydroxyacyl-CoA lyase 2 OS=Homo sapiens OX=9606 GN=ILVBL PE=1 SV=2	67.868	632	[557-577]	yes	yes	3	0.00019711	85.35	1	#N/A	20473	20473	0
GALQAVDQLSLFR	13	0	1416.77	A1L0T0	A1L0T0	HACL2_HUMAN	ILVBL	2-hydroxyacyl-CoA lyase 2 OS=Homo sapiens OX=9606 GN=ILVBL PE=1 SV=2	67.868	632	[158-170]	yes	yes	2	0.00018176	119.45	1	1	33753	29620	4133
LVEGLQGQTWAPDWVEELR	19	0	2225.11	A1L0T0	A1L0T0	HACL2_HUMAN	ILVBL	2-hydroxyacyl-CoA lyase 2 OS=Homo sapiens OX=9606 GN=ILVBL PE=1 SV=2	67.868	632	[405-423]	yes	yes	2	0.020512	53.995	1	#N/A	14956	14956	0
FLEEHPGGEEVLR	13	0	1510.74	P00167	P00167	CYB5_HUMAN	CYB5A	Cytochrome b5 OS=Homo sapiens OX=9606 GN=CYB5A PE=1 SV=2	15.33	134	[40-52]	yes	yes	2;3	1.4939e-11	196.88	2	2	780610	510040	270570
STWLILHHK	9	0	1133.63	P00167	P00167	CYB5_HUMAN	CYB5A	Cytochrome b5 OS=Homo sapiens OX=9606 GN=CYB5A PE=1 SV=2	15.33	134	[25-33]	yes	yes	2	0.0016434	98.299	1	1	190240	139670	50569
TFIIGELHPDDRPK	14	1	1636.86	P00167	P00167	CYB5_HUMAN	CYB5A	Cytochrome b5 OS=Homo sapiens OX=9606 GN=CYB5A PE=1 SV=2	15.33	134	[78-91]	yes	yes	2;3	0.0010801	150.68	2	2	1029900	762050	267850
YYTLEEIQK	9	0	1185.59	P00167	P00167	CYB5_HUMAN	CYB5A	Cytochrome b5 OS=Homo sapiens OX=9606 GN=CYB5A PE=1 SV=2	15.33	134	[11-19]	yes	yes	2	0.00046229	128.69	1	1	726060	498690	227380
GINTLVTYDMVPEPK	15	0	1675.85	P20674	P20674	COX5A_HUMAN	COX5A	Cytochrome c oxidase subunit 5A, mitochondrial OS=Homo sapiens OX=9606 GN=COX5A PE=1 SV=2	16.762	150	[73-87]	yes	yes	2	2.9965e-20	208.27	5	2	6665400	6471000	194370
IIDAALR	7	0	770.465	P20674	P20674	COX5A_HUMAN	COX5A	Cytochrome c oxidase subunit 5A, mitochondrial OS=Homo sapiens OX=9606 GN=COX5A PE=1 SV=2	16.762	150	[88-94]	yes	yes	2	1.263e-07	158.53	2	2	1777100	1296400	480710
KGINTLVTYDMVPEPK	16	1	1803.94	P20674	P20674	COX5A_HUMAN	COX5A	Cytochrome c oxidase subunit 5A, mitochondrial OS=Homo sapiens OX=9606 GN=COX5A PE=1 SV=2	16.762	150	[72-87]	yes	yes	3	0.0011631	82.007	1	1	158640	154920	3717.2
LNDFASTVR	9	0	1021.52	P20674	P20674	COX5A_HUMAN	COX5A	Cytochrome c oxidase subunit 5A, mitochondrial OS=Homo sapiens OX=9606 GN=COX5A PE=1 SV=2	16.762	150	[99-107]	yes	yes	2	0.00034532	145.16	1	2	3445000	2332300	1112700
WVTYFNKPDIDAWELR	16	1	2052.01	P20674	P20674	COX5A_HUMAN	COX5A	Cytochrome c oxidase subunit 5A, mitochondrial OS=Homo sapiens OX=9606 GN=COX5A PE=1 SV=2	16.762	150	[56-71]	yes	yes	2;3	2.4749e-20	178.85	2	2	1337700	960710	377020
CYVDGSEEIGSDFK	14	0	1604.67	P78310	P78310	CXAR_HUMAN	CXADR	Coxsackievirus and adenovirus receptor OS=Homo sapiens OX=9606 GN=CXADR PE=1 SV=1	40.03	365	[146-159]	yes	yes	2	0.0001678	105.46	1	#N/A	52653	52653	0
EGSLPLQYEWQK	12	0	1476.72	P78310	P78310	CXAR_HUMAN	CXADR	Coxsackievirus and adenovirus receptor OS=Homo sapiens OX=9606 GN=CXADR PE=1 SV=1	40.03	365	[166-177]	yes	yes	2	0.00061266	100.88	1	1	220440	176080	44354
TQYNQVPSEDFER	13	0	1611.72	P78310	P78310	CXAR_HUMAN	CXADR	Coxsackievirus and adenovirus receptor OS=Homo sapiens OX=9606 GN=CXADR PE=1 SV=1	40.03	365	[316-328]	yes	yes	2	0.00020744	108.35	1	1	89207	44851	44356
VDQVIILYSGDK	12	0	1348.72	P78310	P78310	CXAR_HUMAN	CXADR	Coxsackievirus and adenovirus receptor OS=Homo sapiens OX=9606 GN=CXADR PE=1 SV=1	40.03	365	[67-78]	yes	yes	2	0.00087101	91.937	1	#N/A	69158	69158	0
VDQVIILYSGDKIYDDYYPDLK	22	1	2634.31	P78310	P78310	CXAR_HUMAN	CXADR	Coxsackievirus and adenovirus receptor OS=Homo sapiens OX=9606 GN=CXADR PE=1 SV=1	40.03	365	[67-88]	yes	yes	3	0.0061506	65.425	1	1	35456	25171	10285
CPQIVIAFYEER	12	0	1523.74	Q13185;P45973	Q13185	CBX3_HUMAN	CBX3	Chromobox protein homolog 3 OS=Homo sapiens OX=9606 GN=CBX3 PE=1 SV=4	20.811	183	[160-171]	no	no	2	0.00016455	139.86	1	1	370350	201400	168960
IIGATDSSGELMFLMK	16	0	1711.85	Q13185;P83916	Q13185	CBX3_HUMAN	CBX3	Chromobox protein homolog 3 OS=Homo sapiens OX=9606 GN=CBX3 PE=1 SV=4	20.811	183	[126-141]	no	no	2	1.7265e-21	215.85	2	1	522250	470170	52078
KVEEAEPEEFVVEK	14	1	1660.82	Q13185	Q13185	CBX3_HUMAN	CBX3	Chromobox protein homolog 3 OS=Homo sapiens OX=9606 GN=CBX3 PE=1 SV=4	20.811	183	[21-34]	yes	yes	3	0.00055315	69.261	1	1	73817	55366	18451
LTWHSCPEDEAQ	12	0	1471.6	Q13185	Q13185	CBX3_HUMAN	CBX3	Chromobox protein homolog 3 OS=Homo sapiens OX=9606 GN=CBX3 PE=1 SV=4	20.811	183	[172-183]	yes	yes	2	7.454e-05	145.99	1	1	118930	106240	12693
WKDSDEADLVLAK	13	1	1488.75	Q13185	Q13185	CBX3_HUMAN	CBX3	Chromobox protein homolog 3 OS=Homo sapiens OX=9606 GN=CBX3 PE=1 SV=4	20.811	183	[142-154]	yes	yes	2	0.002653	119.01	1	1	369000	198150	170850
APVLLAGTADGNTWMWK	17	0	1829.91	Q13685	Q13685	AAMP_HUMAN	AAMP	Angio-associated migratory cell protein OS=Homo sapiens OX=9606 GN=AAMP PE=1 SV=2	46.751	434	[186-202]	yes	yes	2	0.0029053	68.44	1	#N/A	88477	88477	0
DASLVVTTSGDHK	13	0	1328.66	Q13685	Q13685	AAMP_HUMAN	AAMP	Angio-associated migratory cell protein OS=Homo sapiens OX=9606 GN=AAMP PE=1 SV=2	46.751	434	[411-423]	yes	yes	2	0.0024226	78.655	1	1	84762	34571	50191
DSVTCAGFSHDSTLVATGDMSGLLK	25	0	2568.18	Q13685	Q13685	AAMP_HUMAN	AAMP	Angio-associated migratory cell protein OS=Homo sapiens OX=9606 GN=AAMP PE=1 SV=2	46.751	434	[135-159]	yes	yes	3	0.00015276	80.061	1	#N/A	62496	62496	0
GHTAEILDFALSK	13	0	1400.73	Q13685	Q13685	AAMP_HUMAN	AAMP	Angio-associated migratory cell protein OS=Homo sapiens OX=9606 GN=AAMP PE=1 SV=2	46.751	434	[398-410]	yes	yes	3	0.016864	39.509	1	#N/A	7400.5	7400.5	0
LSDGELLFECAGHK	14	0	1574.74	Q13685	Q13685	AAMP_HUMAN	AAMP	Angio-associated migratory cell protein OS=Homo sapiens OX=9606 GN=AAMP PE=1 SV=2	46.751	434	[121-134]	yes	yes	2	8.4312e-05	113.63	1	1	71647	34263	37384
DSDSGLEQMSIGHHIR	16	0	1780.82	Q15773	Q15773	MLF2_HUMAN	MLF2	Myeloid leukemia factor 2 OS=Homo sapiens OX=9606 GN=MLF2 PE=1 SV=1	28.147	248	[143-158]	yes	yes	2;3	4.4653e-21	186.68	3	#N/A	504360	504360	0
DVEPEDPMFLMDPFAIHR	18	0	2157.99	Q15773	Q15773	MLF2_HUMAN	MLF2	Myeloid leukemia factor 2 OS=Homo sapiens OX=9606 GN=MLF2 PE=1 SV=1	28.147	248	[7-24]	yes	yes	3	1.9606e-05	99.044	1	#N/A	161830	161830	0
LAIQGPEDSPSR	12	0	1268.64	Q15773	Q15773	MLF2_HUMAN	MLF2	Myeloid leukemia factor 2 OS=Homo sapiens OX=9606 GN=MLF2 PE=1 SV=1	28.147	248	[230-241]	yes	yes	2	0.0027979	77.744	1	#N/A	564380	564380	0
MLSGGFGYSPFLSITDGNMPGTR	23	0	2404.12	Q15773	Q15773	MLF2_HUMAN	MLF2	Myeloid leukemia factor 2 OS=Homo sapiens OX=9606 GN=MLF2 PE=1 SV=1	28.147	248	[30-52]	yes	yes	2;3	9.5403e-21	178.03	2	#N/A	253900	253900	0
QDYINLDESEAAAFDDEWR	19	0	2285.97	Q15773	Q15773	MLF2_HUMAN	MLF2	Myeloid leukemia factor 2 OS=Homo sapiens OX=9606 GN=MLF2 PE=1 SV=1	28.147	248	[179-197]	yes	yes	2;3	1.2529e-18	218.98	3	1	644130	619580	24554
IPDEFDNDPILVQQLR	16	0	1910.97	Q3ZCQ8	Q3ZCQ8	TIM50_HUMAN	TIMM50	Mitochondrial import inner membrane translocase subunit TIM50 OS=Homo sapiens OX=9606 GN=TIMM50 PE=1 SV=2	39.646	353	[98-113]	yes	yes	2;3	1.0572e-06	155.02	1	2	413470	199650	213820
QNLFLGSLTSR	11	0	1234.67	Q3ZCQ8	Q3ZCQ8	TIM50_HUMAN	TIMM50	Mitochondrial import inner membrane translocase subunit TIM50 OS=Homo sapiens OX=9606 GN=TIMM50 PE=1 SV=2	39.646	353	[335-345]	yes	yes	2	0.0013652	90.263	1	1	45817	35276	10541
TIALNGVEDVR	11	0	1185.64	Q3ZCQ8	Q3ZCQ8	TIM50_HUMAN	TIMM50	Mitochondrial import inner membrane translocase subunit TIM50 OS=Homo sapiens OX=9606 GN=TIMM50 PE=1 SV=2	39.646	353	[285-295]	yes	yes	2	0.052635	41.796	1	#N/A	305860	305860	0
TVLEHYALEDDPLAAFK	17	0	1930.97	Q3ZCQ8	Q3ZCQ8	TIM50_HUMAN	TIMM50	Mitochondrial import inner membrane translocase subunit TIM50 OS=Homo sapiens OX=9606 GN=TIMM50 PE=1 SV=2	39.646	353	[296-312]	yes	yes	2;3	1.694e-07	116.35	3	3	339380	218840	120540
VLLDLSAFLK	10	0	1117.67	Q3ZCQ8	Q3ZCQ8	TIM50_HUMAN	TIMM50	Mitochondrial import inner membrane translocase subunit TIM50 OS=Homo sapiens OX=9606 GN=TIMM50 PE=1 SV=2	39.646	353	[275-284]	yes	yes	2	0.041623	45.161	1	1	148260	85983	62276
GDNFETVTWLSDSEVVR	17	0	1952.91	Q68D91	Q68D91	MBLC2_HUMAN	MBLAC2	Acyl-coenzyme A thioesterase MBLAC2 OS=Homo sapiens OX=9606 GN=MBLAC2 PE=1 SV=3	31.372	279	[111-127]	yes	yes	2	5.3446e-07	109.84	1	1	70050	48620	21431
GSEQDVVIDTGLGLR	15	0	1557.8	Q68D91	Q68D91	MBLC2_HUMAN	MBLAC2	Acyl-coenzyme A thioesterase MBLAC2 OS=Homo sapiens OX=9606 GN=MBLAC2 PE=1 SV=3	31.372	279	[37-51]	yes	yes	2	0.00017176	109.22	1	#N/A	31115	31115	0
SLPEYLYSSGLLQDR	15	0	1739.87	Q68D91	Q68D91	MBLC2_HUMAN	MBLAC2	Acyl-coenzyme A thioesterase MBLAC2 OS=Homo sapiens OX=9606 GN=MBLAC2 PE=1 SV=3	31.372	279	[52-66]	yes	yes	2	0.00043208	88.441	1	1	95623	61632	33991
VLPGHFNTFGAER	13	0	1443.73	Q68D91	Q68D91	MBLC2_HUMAN	MBLAC2	Acyl-coenzyme A thioesterase MBLAC2 OS=Homo sapiens OX=9606 GN=MBLAC2 PE=1 SV=3	31.372	279	[227-239]	yes	yes	3	0.0067546	45.864	1	1	33277	23052	10225
VQAVQPTLILQDGDVINLGDR	21	0	2263.22	Q68D91	Q68D91	MBLC2_HUMAN	MBLAC2	Acyl-coenzyme A thioesterase MBLAC2 OS=Homo sapiens OX=9606 GN=MBLAC2 PE=1 SV=3	31.372	279	[140-160]	yes	yes	2	0.0039885	61.732	1	1	38005	30413	7592.3
AAQGVGPGPGSAAPPGLEAAR	21	0	1829.94	Q6P582;Q6NZ67	Q6P582	MZT2A_HUMAN	MZT2A	Mitotic-spindle organizing protein 2A OS=Homo sapiens OX=9606 GN=MZT2A PE=1 SV=2	16.221	158	[2-22]	yes	no	2	0.0014398	65.704	1	#N/A	88773	88773	0
GSAALGGVLALAER	14	0	1283.72	Q6P582	Q6P582	MZT2A_HUMAN	MZT2A	Mitotic-spindle organizing protein 2A OS=Homo sapiens OX=9606 GN=MZT2A PE=1 SV=2	16.221	158	[111-124]	yes	yes	2	0.0069345	65.395	1	1	68759	36636	32124
ILVDLLK	7	0	812.537	Q6P582;Q6NZ67	Q6P582	MZT2A_HUMAN	MZT2A	Mitotic-spindle organizing protein 2A OS=Homo sapiens OX=9606 GN=MZT2A PE=1 SV=2	16.221	158	[58-64]	yes	no	2	0.044107	49.358	1	1	93012	63877	29135
LASEPQDPAAVSLPTSSVPETR	22	0	2251.13	Q6P582;Q6NZ67	Q6P582	MZT2A_HUMAN	MZT2A	Mitotic-spindle organizing protein 2A OS=Homo sapiens OX=9606 GN=MZT2A PE=1 SV=2	16.221	158	[85-106]	yes	no	2	0.00070493	84.14	1	1	309740	236910	72834
LNVAPLAVFQMLK	13	0	1442.83	Q6P582;Q6NZ67	Q6P582	MZT2A_HUMAN	MZT2A	Mitotic-spindle organizing protein 2A OS=Homo sapiens OX=9606 GN=MZT2A PE=1 SV=2	16.221	158	[65-77]	yes	no	2	0.00018407	130.66	1	1	92892	64551	28340
FTGLESIFR	9	0	1068.56	Q8N4Q0	Q8N4Q0	PTGR3_HUMAN	PTGR3	Prostaglandin reductase 3 OS=Homo sapiens OX=9606 GN=PTGR3 PE=1 SV=1	40.14	377	[343-351]	yes	yes	2	0.0024144	88.819	1	1	49793	43616	6177.4
FVGVNASDINYSAGR	15	0	1568.76	Q8N4Q0	Q8N4Q0	PTGR3_HUMAN	PTGR3	Prostaglandin reductase 3 OS=Homo sapiens OX=9606 GN=PTGR3 PE=1 SV=1	40.14	377	[71-85]	yes	yes	2	0.00057326	86.911	1	#N/A	51810	51810	0
IVVELPHSVNSK	12	0	1320.74	Q8N4Q0	Q8N4Q0	PTGR3_HUMAN	PTGR3	Prostaglandin reductase 3 OS=Homo sapiens OX=9606 GN=PTGR3 PE=1 SV=1	40.14	377	[365-376]	yes	yes	3	0.020674	44.616	1	#N/A	30594	30594	0
LIVIGFISGYQTPTGLSPVK	20	0	2089.18	Q8N4Q0	Q8N4Q0	PTGR3_HUMAN	PTGR3	Prostaglandin reductase 3 OS=Homo sapiens OX=9606 GN=PTGR3 PE=1 SV=1	40.14	377	[266-285]	yes	yes	2	5.2195e-06	115.78	1	#N/A	23826	23826	0
SASVQGFFLNHYLSK	15	0	1696.86	Q8N4Q0	Q8N4Q0	PTGR3_HUMAN	PTGR3	Prostaglandin reductase 3 OS=Homo sapiens OX=9606 GN=PTGR3 PE=1 SV=1	40.14	377	[297-311]	yes	yes	2	0.018879	52.265	1	1	34240	18047	16193
EDEIPETVSLEMLDAAK	17	0	1888.9	Q96A26	Q96A26	F162A_HUMAN	FAM162A	Protein FAM162A OS=Homo sapiens OX=9606 GN=FAM162A PE=1 SV=2	17.342	154	[80-96]	yes	yes	2	7.3059e-16	194.7	3	2	1595800	1068300	527500
HETLTSLNLEK	11	0	1283.67	Q96A26	Q96A26	F162A_HUMAN	FAM162A	Protein FAM162A OS=Homo sapiens OX=9606 GN=FAM162A PE=1 SV=2	17.342	154	[129-139]	yes	yes	2	2.077e-50	282.13	1	1	1708500	1236200	472320
ILIWSGR	7	0	843.497	Q96A26	Q96A26	F162A_HUMAN	FAM162A	Protein FAM162A OS=Homo sapiens OX=9606 GN=FAM162A PE=1 SV=2	17.342	154	[70-76]	yes	yes	2	0.0031302	107.74	1	1	610370	442910	167460
KEDEIPETVSLEMLDAAK	18	1	2016.99	Q96A26	Q96A26	F162A_HUMAN	FAM162A	Protein FAM162A OS=Homo sapiens OX=9606 GN=FAM162A PE=1 SV=2	17.342	154	[79-96]	yes	yes	3	4.8014e-05	103.17	1	#N/A	62474	62474	0
VPLHKPTDWQK	11	1	1347.73	Q96A26	Q96A26	F162A_HUMAN	FAM162A	Protein FAM162A OS=Homo sapiens OX=9606 GN=FAM162A PE=1 SV=2	17.342	154	[58-68]	yes	yes	3	0.013649	70.893	1	1	642290	469040	173240
GFGFVTFADPASVDK	15	0	1556.75	Q96DH6	Q96DH6	MSI2H_HUMAN	MSI2	RNA-binding protein Musashi homolog 2 OS=Homo sapiens OX=9606 GN=MSI2 PE=1 SV=1	35.197	328	[63-77]	yes	yes	2	2.5907e-05	122.7	1	1	124640	111460	13180
GFGFVTFENEDVVEK	15	0	1715.8	Q96DH6	Q96DH6	MSI2H_HUMAN	MSI2	RNA-binding protein Musashi homolog 2 OS=Homo sapiens OX=9606 GN=MSI2 PE=1 SV=1	35.197	328	[152-166]	yes	yes	2	0.00013457	96.64	1	1	165190	90516	74673
IFVGGLSANTVVEDVK	16	0	1646.89	Q96DH6	Q96DH6	MSI2H_HUMAN	MSI2	RNA-binding protein Musashi homolog 2 OS=Homo sapiens OX=9606 GN=MSI2 PE=1 SV=1	35.197	328	[112-127]	yes	yes	2	4.3353e-07	139.89	1	1	111800	107520	4282.2
MFIGGLSWQTSPDSLR	16	0	1793.88	Q96DH6	Q96DH6	MSI2H_HUMAN	MSI2	RNA-binding protein Musashi homolog 2 OS=Homo sapiens OX=9606 GN=MSI2 PE=1 SV=1	35.197	328	[23-38]	yes	yes	2	0.0027611	70.488	1	1	137960	71182	66776
AQGLIEVER	9	0	1013.55	Q9BU02	Q9BU02	THTPA_HUMAN	THTPA	Thiamine-triphosphatase OS=Homo sapiens OX=9606 GN=THTPA PE=1 SV=3	25.566	230	[2-10]	yes	yes	2	0.00050798	112.84	1	1	48492	42644	5848
CPGAAGVLGPHTEYK	15	0	1555.75	Q9BU02	Q9BU02	THTPA_HUMAN	THTPA	Thiamine-triphosphatase OS=Homo sapiens OX=9606 GN=THTPA PE=1 SV=3	25.566	230	[66-80]	yes	yes	2	2.7195e-10	174.87	1	1	29619	20577	9042.7
ELTAEPTIVAQLCK	14	0	1571.82	Q9BU02	Q9BU02	THTPA_HUMAN	THTPA	Thiamine-triphosphatase OS=Homo sapiens OX=9606 GN=THTPA PE=1 SV=3	25.566	230	[81-94]	yes	yes	2	0.00091347	87.184	1	1	38263	28785	9477.6
LQELGGTLEYR	11	0	1277.66	Q9BU02	Q9BU02	THTPA_HUMAN	THTPA	Thiamine-triphosphatase OS=Homo sapiens OX=9606 GN=THTPA PE=1 SV=3	25.566	230	[22-32]	yes	yes	2	0.0049926	71.349	1	1	69335	49929	19406
LVLLGADEEEPQLR	14	0	1580.84	Q9BU02	Q9BU02	THTPA_HUMAN	THTPA	Thiamine-triphosphatase OS=Homo sapiens OX=9606 GN=THTPA PE=1 SV=3	25.566	230	[130-143]	yes	yes	2	6.5006e-05	133.02	1	1	71403	51101	20302
ALKDENLPPVICQDVENLQK	20	1	2322.19	Q9BVL2	Q9BVL2	NUP58_HUMAN	NUP58	Nucleoporin p58/p45 OS=Homo sapiens OX=9606 GN=NUP58 PE=1 SV=1	60.897	599	[241-260]	yes	yes	3	1.5168e-18	175.32	1	#N/A	51536	51536	0
ILVQQFEVQLQQYR	14	0	1790.97	Q9BVL2	Q9BVL2	NUP58_HUMAN	NUP58	Nucleoporin p58/p45 OS=Homo sapiens OX=9606 GN=NUP58 PE=1 SV=1	60.897	599	[348-361]	yes	yes	3	5.2788e-05	107.65	1	1	66829	45047	21782
IYQTFVALAAQLQSIHENVK	20	0	2272.22	Q9BVL2	Q9BVL2	NUP58_HUMAN	NUP58	Nucleoporin p58/p45 OS=Homo sapiens OX=9606 GN=NUP58 PE=1 SV=1	60.897	599	[392-411]	yes	yes	2	0.00061587	80.387	1	1	36264	23949	12315
MFLGDAVDVFETR	13	0	1498.71	Q9BVL2	Q9BVL2	NUP58_HUMAN	NUP58	Nucleoporin p58/p45 OS=Homo sapiens OX=9606 GN=NUP58 PE=1 SV=1	60.897	599	[423-435]	yes	yes	2	0.00017656	131.37	1	#N/A	113030	113030	0
TPPGLQHEYAAPADYFR	17	0	1931.92	Q9BVL2	Q9BVL2	NUP58_HUMAN	NUP58	Nucleoporin p58/p45 OS=Homo sapiens OX=9606 GN=NUP58 PE=1 SV=1	60.897	599	[331-347]	yes	yes	3	0.0014574	66.335	1	1	135990	96733	39260
DYEVSDSAPHLEGLAEFQENVR	22	0	2504.15	Q9HBM1	Q9HBM1	SPC25_HUMAN	SPC25	Kinetochore protein Spc25 OS=Homo sapiens OX=9606 GN=SPC25 PE=1 SV=1	26.153	224	[181-202]	yes	yes	3	0.028061	32.391	1	1	62715	34649	28065
LQFIFTNIDPK	11	0	1334.72	Q9HBM1	Q9HBM1	SPC25_HUMAN	SPC25	Kinetochore protein Spc25 OS=Homo sapiens OX=9606 GN=SPC25 PE=1 SV=1	26.153	224	[154-164]	yes	yes	2	0.0011728	93.111	1	#N/A	96732	96732	0
MVEDELALFDK	11	0	1308.63	Q9HBM1	Q9HBM1	SPC25_HUMAN	SPC25	Kinetochore protein Spc25 OS=Homo sapiens OX=9606 GN=SPC25 PE=1 SV=1	26.153	224	[1-11]	yes	yes	2	0.0062735	62.303	1	1	28898	17865	11033
MVEMFLEYQNQISR	14	0	1786.84	Q9HBM1	Q9HBM1	SPC25_HUMAN	SPC25	Kinetochore protein Spc25 OS=Homo sapiens OX=9606 GN=SPC25 PE=1 SV=1	26.153	224	[57-70]	yes	yes	2	4.5423e-05	108.37	1	1	59170	40171	19000
NPESPFMFSLHLNEAR	16	0	1887.89	Q9HBM1	Q9HBM1	SPC25_HUMAN	SPC25	Kinetochore protein Spc25 OS=Homo sapiens OX=9606 GN=SPC25 PE=1 SV=1	26.153	224	[165-180]	yes	yes	3	0.01857	42.095	1	#N/A	11177	11177	0
DRFWTVADTVK	11	1	1336.68	Q9NU22	Q9NU22	MDN1_HUMAN	MDN1	Midasin OS=Homo sapiens OX=9606 GN=MDN1 PE=1 SV=2	632.82	5596	[2725-2735]	yes	yes	2	0.056595	74.376	1	#N/A	1883900	1883900	0
ELNEVLQSR	9	0	1086.57	Q9NU22	Q9NU22	MDN1_HUMAN	MDN1	Midasin OS=Homo sapiens OX=9606 GN=MDN1 PE=1 SV=2	632.82	5596	[480-488]	yes	yes	2	0.05652	39.622	1	1	254170	121420	132750
IISAISELLER	11	0	1242.72	Q9NU22	Q9NU22	MDN1_HUMAN	MDN1	Midasin OS=Homo sapiens OX=9606 GN=MDN1 PE=1 SV=2	632.82	5596	[4574-4584]	yes	yes	2	0.0057828	70.056	1	1	41316	18829	22487
LLEEAQLQDLEK	12	0	1427.75	Q9NU22	Q9NU22	MDN1_HUMAN	MDN1	Midasin OS=Homo sapiens OX=9606 GN=MDN1 PE=1 SV=2	632.82	5596	[222-233]	yes	yes	2	0.00054148	103.34	1	1	30486	7436	23050
MEHFLLEVAAAPLR	14	0	1595.85	Q9NU22	Q9NU22	MDN1_HUMAN	MDN1	Midasin OS=Homo sapiens OX=9606 GN=MDN1 PE=1 SV=2	632.82	5596	[1-14]	yes	yes	2	4.9999e-05	112.15	1	2	76431	34825	41606
EIFDLIR	7	0	904.502	Q9Y3D0	Q9Y3D0	CIA2B_HUMAN	CIAO2B	Cytosolic iron-sulfur assembly component 2B OS=Homo sapiens OX=9606 GN=CIAO2B PE=1 SV=1	17.663	163	[45-51]	yes	yes	2	0.026955	62.717	1	1	122730	101670	21059
SGERPVTAGEEDEQVPDSIDAR	22	1	2356.08	Q9Y3D0	Q9Y3D0	CIA2B_HUMAN	CIAO2B	Cytosolic iron-sulfur assembly component 2B OS=Homo sapiens OX=9606 GN=CIAO2B PE=1 SV=1	17.663	163	[23-44]	yes	yes	3	4.9233e-06	125.11	1	1	244680	206560	38122
SINDPEHPLTLEELNVVEQVR	21	0	2430.24	Q9Y3D0	Q9Y3D0	CIA2B_HUMAN	CIAO2B	Cytosolic iron-sulfur assembly component 2B OS=Homo sapiens OX=9606 GN=CIAO2B PE=1 SV=1	17.663	163	[52-72]	yes	yes	3	1.2983e-46	228.15	1	1	424150	310760	113390
VAAALENTHLLEVVNQCLSAR	21	0	2307.2	Q9Y3D0	Q9Y3D0	CIA2B_HUMAN	CIAO2B	Cytosolic iron-sulfur assembly component 2B OS=Homo sapiens OX=9606 GN=CIAO2B PE=1 SV=1	17.663	163	[142-162]	yes	yes	3	9.9203e-10	141.78	2	2	249140	186510	62634
VGGGGVGGGLLENANPLIYQR	21	0	2040.08	Q9Y3D0	Q9Y3D0	CIA2B_HUMAN	CIAO2B	Cytosolic iron-sulfur assembly component 2B OS=Homo sapiens OX=9606 GN=CIAO2B PE=1 SV=1	17.663	163	[2-22]	yes	yes	2	0.00010793	102.73	1	1	217180	162200	54982
ASEAVLWEALR	11	0	1243.66	Q9Y5V3;Q96JG8	Q9Y5V3	MAGD1_HUMAN	MAGED1	Melanoma-associated antigen D1 OS=Homo sapiens OX=9606 GN=MAGED1 PE=1 SV=3	86.161	778	[577-587]	no	no	2	0.00061074	117.7	1	1	76907	51894	25012
GPNAAYDFSQAATTGELAANK	21	0	2095.98	Q9Y5V3	Q9Y5V3	MAGD1_HUMAN	MAGED1	Melanoma-associated antigen D1 OS=Homo sapiens OX=9606 GN=MAGED1 PE=1 SV=3	86.161	778	[121-141]	yes	yes	2	0.0031508	64.65	1	#N/A	57570	57570	0
IPFTFWAR	8	0	1036.55	Q9Y5V3	Q9Y5V3	MAGD1_HUMAN	MAGED1	Melanoma-associated antigen D1 OS=Homo sapiens OX=9606 GN=MAGED1 PE=1 SV=3	86.161	778	[730-737]	yes	yes	2	0.011262	70.912	1	1	34235	24311	9924
LLTYEFVK	8	0	1011.56	Q9Y5V3	Q9Y5V3	MAGD1_HUMAN	MAGED1	Melanoma-associated antigen D1 OS=Homo sapiens OX=9606 GN=MAGED1 PE=1 SV=3	86.161	778	[606-613]	yes	yes	2	0.045624	45.081	1	#N/A	38263	38263	0
GTLSDEHAGVISVLAQQAAK	20	0	1994.04	O43504	O43504	LTOR5_HUMAN	LAMTOR5	Ragulator complex protein LAMTOR5 OS=Homo sapiens OX=9606 GN=LAMTOR5 PE=1 SV=1	9.614	91	[35-54]	yes	yes	2;3	1.3621e-46	215.57	3	3	1544700	1170900	373830
LTSDPTDIPVVCLESDNGNIMIQK	24	0	2658.29	O43504	O43504	LTOR5_HUMAN	LAMTOR5	Ragulator complex protein LAMTOR5 OS=Homo sapiens OX=9606 GN=LAMTOR5 PE=1 SV=1	9.614	91	[55-78]	yes	yes	2;3	1.0507e-43	221.82	3	2	669810	497470	172350
MEATLEQHLEDTMK	14	0	1674.76	O43504	O43504	LTOR5_HUMAN	LAMTOR5	Ragulator complex protein LAMTOR5 OS=Homo sapiens OX=9606 GN=LAMTOR5 PE=1 SV=1	9.614	91	[1-14]	yes	yes	2	1.407e-06	155.98	2	1	946020	902790	43233
NPSIVGVLCTDSQGLNLGCR	20	0	2159.05	O43504	O43504	LTOR5_HUMAN	LAMTOR5	Ragulator complex protein LAMTOR5 OS=Homo sapiens OX=9606 GN=LAMTOR5 PE=1 SV=1	9.614	91	[15-34]	yes	yes	2;3	5.8884e-30	268.93	2	2	996140	603890	392240
LLPEYPGVLSDVQEEK	16	0	1814.93	P00374	P00374	DYR_HUMAN	DHFR	Dihydrofolate reductase OS=Homo sapiens OX=9606 GN=DHFR PE=1 SV=2	21.453	187	[159-174]	yes	yes	2	2.1371e-06	117.93	1	1	287870	167100	120770
NGDLPWPPLR	10	0	1163.61	P00374	P00374	DYR_HUMAN	DHFR	Dihydrofolate reductase OS=Homo sapiens OX=9606 GN=DHFR PE=1 SV=2	21.453	187	[20-29]	yes	yes	2	0.003566	82.452	1	1	27118	20552	6565.2
VDMVWIVGGSSVYK	14	0	1538.78	P00374	P00374	DYR_HUMAN	DHFR	Dihydrofolate reductase OS=Homo sapiens OX=9606 GN=DHFR PE=1 SV=2	21.453	187	[110-123]	yes	yes	2	0.0003163	100.55	1	1	69282	65844	3437.4
VGSLNCIVAVSQNMGIGK	18	0	1845.94	P00374	P00374	DYR_HUMAN	DHFR	Dihydrofolate reductase OS=Homo sapiens OX=9606 GN=DHFR PE=1 SV=2	21.453	187	[2-19]	yes	yes	2	0.012239	53.377	1	#N/A	31618	31618	0
ALADLVHSHIQSNELCSK	18	0	2021	P22830	P22830	HEMH_HUMAN	FECH	Ferrochelatase, mitochondrial OS=Homo sapiens OX=9606 GN=FECH PE=1 SV=2	47.862	423	[380-397]	yes	yes	3	0.046134	27.7	1	#N/A	24212	24212	0
ELDHFPLEK	9	0	1126.57	P22830	P22830	HEMH_HUMAN	FECH	Ferrochelatase, mitochondrial OS=Homo sapiens OX=9606 GN=FECH PE=1 SV=2	47.862	423	[244-252]	yes	yes	2	0.044044	44.349	1	#N/A	50120	50120	0
GDPYPQEVSATVQK	14	0	1517.74	P22830	P22830	HEMH_HUMAN	FECH	Ferrochelatase, mitochondrial OS=Homo sapiens OX=9606 GN=FECH PE=1 SV=2	47.862	423	[273-286]	yes	yes	2	0.003433	71.241	1	#N/A	33764	33764	0
LLDELSPNTAPHK	13	0	1433.75	P22830	P22830	HEMH_HUMAN	FECH	Ferrochelatase, mitochondrial OS=Homo sapiens OX=9606 GN=FECH PE=1 SV=2	47.862	423	[146-158]	yes	yes	3	0.0050574	59.898	1	#N/A	10322	10322	0
FLVCADCEIGPIGWHCLDDK	20	0	2404.07	P47224	P47224	MSS4_HUMAN	RABIF	Guanine nucleotide exchange factor MSS4 OS=Homo sapiens OX=9606 GN=RABIF PE=1 SV=2	13.839	123	[91-110]	yes	yes	3	0.00010311	90.223	1	1	97478	58256	39222
MEPAEQPSELVSAEGR	16	0	1728.8	P47224	P47224	MSS4_HUMAN	RABIF	Guanine nucleotide exchange factor MSS4 OS=Homo sapiens OX=9606 GN=RABIF PE=1 SV=2	13.839	123	[1-16]	yes	yes	2	1.4163e-06	115.78	1	1	223860	151920	71937
NSFYVALER	9	0	1097.55	P47224	P47224	MSS4_HUMAN	RABIF	Guanine nucleotide exchange factor MSS4 OS=Homo sapiens OX=9606 GN=RABIF PE=1 SV=2	13.839	123	[111-119]	yes	yes	2	0.053602	40.728	1	1	231370	223680	7687.7
VLQPGTALFSR	11	0	1187.67	P47224	P47224	MSS4_HUMAN	RABIF	Guanine nucleotide exchange factor MSS4 OS=Homo sapiens OX=9606 GN=RABIF PE=1 SV=2	13.839	123	[30-40]	yes	yes	2	0.041454	45.598	1	1	137450	90340	47106
AASPQDLAGGYTSSLACHR	19	0	1960.91	P51948	P51948	MAT1_HUMAN	MNAT1	CDK-activating kinase assembly factor MAT1 OS=Homo sapiens OX=9606 GN=MNAT1 PE=1 SV=1	35.823	309	[277-295]	yes	yes	2;3	0.00076016	67.234	2	#N/A	65063	65063	0
EEQLQQILK	9	0	1127.62	P51948	P51948	MAT1_HUMAN	MNAT1	CDK-activating kinase assembly factor MAT1 OS=Homo sapiens OX=9606 GN=MNAT1 PE=1 SV=1	35.823	309	[168-176]	yes	yes	2	0.055264	40.098	1	#N/A	108160	108160	0
LGYLNHVR	8	0	970.535	P51948	P51948	MAT1_HUMAN	MNAT1	CDK-activating kinase assembly factor MAT1 OS=Homo sapiens OX=9606 GN=MNAT1 PE=1 SV=1	35.823	309	[269-276]	yes	yes	2	0.046575	44.692	1	#N/A	12475	12475	0
MGQHISLAPIHK	12	0	1330.72	P51948	P51948	MAT1_HUMAN	MNAT1	CDK-activating kinase assembly factor MAT1 OS=Homo sapiens OX=9606 GN=MNAT1 PE=1 SV=1	35.823	309	[229-240]	yes	yes	3	0.0012616	74.46	1	#N/A	51420	51420	0
FTCEMFHPNIYPDGR	15	0	1882.81	P60604	P60604	UB2G2_HUMAN	UBE2G2	Ubiquitin-conjugating enzyme E2 G2 OS=Homo sapiens OX=9606 GN=UBE2G2 PE=1 SV=1	18.566	165	[73-87]	yes	yes	3	0.0024019	64.52	1	#N/A	97773	97773	0
ILLSVVSMLAEPNDESGANVDASK	24	0	2458.23	P60604	P60604	UB2G2_HUMAN	UBE2G2	Ubiquitin-conjugating enzyme E2 G2 OS=Homo sapiens OX=9606 GN=UBE2G2 PE=1 SV=1	18.566	165	[119-142]	yes	yes	2;3	2.1079e-91	305.89	3	2	1035200	903840	131390
VCISILHAPGDDPMGYESSAER	22	0	2403.08	P60604	P60604	UB2G2_HUMAN	UBE2G2	Ubiquitin-conjugating enzyme E2 G2 OS=Homo sapiens OX=9606 GN=UBE2G2 PE=1 SV=1	18.566	165	[88-109]	yes	yes	3	3.9516e-30	210.92	1	1	418800	343670	75131
WSPVQSVEK	9	0	1058.54	P60604	P60604	UB2G2_HUMAN	UBE2G2	Ubiquitin-conjugating enzyme E2 G2 OS=Homo sapiens OX=9606 GN=UBE2G2 PE=1 SV=1	18.566	165	[110-118]	yes	yes	2	0.029024	50.04	1	1	449410	322810	126590
AFSEADMERPLQELGLVPSAVLIVAK	26	1	2782.49	Q04323	Q04323	UBXN1_HUMAN	UBXN1	UBX domain-containing protein 1 OS=Homo sapiens OX=9606 GN=UBXN1 PE=1 SV=2	33.325	297	[268-293]	yes	yes	3	0.00034473	81.292	1	1	112620	70286	42330
EPTSSEQGGLEGSGSAAGEGKPALSEEER	29	1	2845.28	Q04323	Q04323	UBXN1_HUMAN	UBXN1	UBX domain-containing protein 1 OS=Homo sapiens OX=9606 GN=UBXN1 PE=1 SV=2	33.325	297	[63-91]	yes	yes	3	0.000186	72.881	1	1	149770	85608	64165
GEELGGGQDPVQLLSGFPR	19	0	1954.97	Q04323	Q04323	UBXN1_HUMAN	UBXN1	UBX domain-containing protein 1 OS=Homo sapiens OX=9606 GN=UBXN1 PE=1 SV=2	33.325	297	[248-266]	yes	yes	2;3	1.0609e-14	179.17	2	1	380820	253540	127270
LPDGTSLTQTFR	12	0	1334.68	Q04323	Q04323	UBXN1_HUMAN	UBXN1	UBX domain-containing protein 1 OS=Homo sapiens OX=9606 GN=UBXN1 PE=1 SV=2	33.325	297	[220-231]	yes	yes	2	2.6871e-05	157.97	1	1	315130	309700	5422.5
AAAAASHLNLDALR	14	0	1392.75	Q13049	Q13049	TRI32_HUMAN	TRIM32	E3 ubiquitin-protein ligase TRIM32 OS=Homo sapiens OX=9606 GN=TRIM32 PE=1 SV=2	71.989	653	[2-15]	yes	yes	2	1.3736e-05	141.73	1	1	48234	38742	9492.1
ELTLQDVELLK	11	0	1299.73	Q13049	Q13049	TRI32_HUMAN	TRIM32	E3 ubiquitin-protein ligase TRIM32 OS=Homo sapiens OX=9606 GN=TRIM32 PE=1 SV=2	71.989	653	[272-282]	yes	yes	2	0.0035595	76.345	1	1	40430	31797	8633.3
ITSLTQLTDNLTVLK	15	0	1658.95	Q13049	Q13049	TRI32_HUMAN	TRIM32	E3 ubiquitin-protein ligase TRIM32 OS=Homo sapiens OX=9606 GN=TRIM32 PE=1 SV=2	71.989	653	[70-84]	yes	yes	2	1.5763e-06	132.5	1	#N/A	35512	35512	0
VGHVGPLQIGQAVK	14	0	1401.81	Q13049	Q13049	TRI32_HUMAN	TRIM32	E3 ubiquitin-protein ligase TRIM32 OS=Homo sapiens OX=9606 GN=TRIM32 PE=1 SV=2	71.989	653	[283-296]	yes	yes	3	0.054924	26.711	1	#N/A	11402	11402	0
LFVYDPNNPPSSEVLR	16	0	1845.93	Q15165	Q15165	PON2_HUMAN	PON2	Serum paraoxonase/arylesterase 2 OS=Homo sapiens OX=9606 GN=PON2 PE=1 SV=4	39.381	354	[290-305]	yes	yes	2	0.0005161	85.288	1	1	102760	93807	8951.9
NTVEIFKFEEAENSLLHLK	19	1	2260.17	Q15165	Q15165	PON2_HUMAN	PON2	Serum paraoxonase/arylesterase 2 OS=Homo sapiens OX=9606 GN=PON2 PE=1 SV=4	39.381	354	[138-156]	yes	yes	3	0.0601	48.477	1	#N/A	13035	13035	0
VVAEGFDSANGINISPDDK	19	0	1946.92	Q15165	Q15165	PON2_HUMAN	PON2	Serum paraoxonase/arylesterase 2 OS=Homo sapiens OX=9606 GN=PON2 PE=1 SV=4	39.381	354	[214-232]	yes	yes	2	0.0029771	81.647	1	2	59006	33006	26000
YIYVADILAHEIHVLEK	17	0	2025.09	Q15165	Q15165	PON2_HUMAN	PON2	Serum paraoxonase/arylesterase 2 OS=Homo sapiens OX=9606 GN=PON2 PE=1 SV=4	39.381	354	[233-249]	yes	yes	3	0.00034876	75.463	1	1	21650	8606.1	13044
ALHCYDPVADQWEFK	15	0	1877.84	Q53HC5	Q53HC5	KLH26_HUMAN	KLHL26	Kelch-like protein 26 OS=Homo sapiens OX=9606 GN=KLHL26 PE=1 SV=2	68.139	615	[477-491]	yes	yes	3	7.7933e-05	92.457	1	#N/A	14290	14290	0
AQGQLLDVVLTINR	14	0	1538.88	Q53HC5	Q53HC5	KLH26_HUMAN	KLHL26	Kelch-like protein 26 OS=Homo sapiens OX=9606 GN=KLHL26 PE=1 SV=2	68.139	615	[58-71]	yes	yes	2	0.0014116	82.705	1	#N/A	17847	17847	0
LNNVTGIVQVYNTDTDEWER	20	0	2365.12	Q53HC5	Q53HC5	KLH26_HUMAN	KLHL26	Kelch-like protein 26 OS=Homo sapiens OX=9606 GN=KLHL26 PE=1 SV=2	68.139	615	[571-590]	yes	yes	2	0.0049276	61.409	1	#N/A	17412	17412	0
VVLAACSDYFR	11	0	1299.63	Q53HC5	Q53HC5	KLH26_HUMAN	KLHL26	Kelch-like protein 26 OS=Homo sapiens OX=9606 GN=KLHL26 PE=1 SV=2	68.139	615	[79-89]	yes	yes	2	0.04281	45.137	1	#N/A	71908	71908	0
NAVVVITGATSGLGK	15	0	1385.79	Q6IAN0	Q6IAN0	DRS7B_HUMAN	DHRS7B	Dehydrogenase/reductase SDR family member 7B OS=Homo sapiens OX=9606 GN=DHRS7B PE=1 SV=2	35.119	325	[52-66]	yes	yes	2	0.00016799	93.348	1	1	102730	61604	41124
QGHIVAISSIQGK	13	0	1336.75	Q6IAN0	Q6IAN0	DRS7B_HUMAN	DHRS7B	Dehydrogenase/reductase SDR family member 7B OS=Homo sapiens OX=9606 GN=DHRS7B PE=1 SV=2	35.119	325	[186-198]	yes	yes	3	0.041964	25.718	1	#N/A	5818.1	5818.1	0
SPVEVAQDVLAAVGK	15	0	1481.81	Q6IAN0	Q6IAN0	DRS7B_HUMAN	DHRS7B	Dehydrogenase/reductase SDR family member 7B OS=Homo sapiens OX=9606 GN=DHRS7B PE=1 SV=2	35.119	325	[268-282]	yes	yes	2	4.6052e-10	169.62	1	1	117840	113640	4200.3
VMETNYFGPVALTK	14	0	1568.79	Q6IAN0	Q6IAN0	DRS7B_HUMAN	DHRS7B	Dehydrogenase/reductase SDR family member 7B OS=Homo sapiens OX=9606 GN=DHRS7B PE=1 SV=2	35.119	325	[162-175]	yes	yes	2	8.1394e-06	149.93	1	1	83915	52426	31489
DSALEFLTQLSR	12	0	1378.71	Q6PJG6	Q6PJG6	BRAT1_HUMAN	BRAT1	BRCA1-associated ATM activator 1 OS=Homo sapiens OX=9606 GN=BRAT1 PE=1 SV=2	88.119	821	[518-529]	yes	yes	2	1.675e-06	168.74	1	1	32811	22238	10572
GSPNTASAEATLPR	14	0	1370.68	Q6PJG6	Q6PJG6	BRAT1_HUMAN	BRAT1	BRCA1-associated ATM activator 1 OS=Homo sapiens OX=9606 GN=BRAT1 PE=1 SV=2	88.119	821	[741-754]	yes	yes	2	0.04727	44.616	1	1	58422	34591	23831
SPVFSSSDGSLWETVAR	17	0	1823.87	Q6PJG6	Q6PJG6	BRAT1_HUMAN	BRAT1	BRCA1-associated ATM activator 1 OS=Homo sapiens OX=9606 GN=BRAT1 PE=1 SV=2	88.119	821	[269-285]	yes	yes	2	0.0059493	59.227	1	#N/A	45694	45694	0
VQDLSSGVLSFSLR	14	0	1506.8	Q6PJG6	Q6PJG6	BRAT1_HUMAN	BRAT1	BRCA1-associated ATM activator 1 OS=Homo sapiens OX=9606 GN=BRAT1 PE=1 SV=2	88.119	821	[65-78]	yes	yes	2	0.00071016	89.013	1	#N/A	19653	19653	0
ALFSIGFPVPK	11	0	1174.67	Q709F0	Q709F0	ACD11_HUMAN	ACAD11	Acyl-CoA dehydrogenase family member 11 OS=Homo sapiens OX=9606 GN=ACAD11 PE=1 SV=3	87.264	780	[93-103]	yes	yes	2	0.014218	56.258	1	#N/A	27221	27221	0
EVTEFYVQNENSVDK	15	0	1799.82	Q709F0	Q709F0	ACD11_HUMAN	ACAD11	Acyl-CoA dehydrogenase family member 11 OS=Homo sapiens OX=9606 GN=ACAD11 PE=1 SV=3	87.264	780	[400-414]	yes	yes	2	0.0085134	60.161	1	#N/A	22539	22539	0
TFSTVLPQIDTTGQLFVQTR	20	0	2251.18	Q709F0	Q709F0	ACD11_HUMAN	ACAD11	Acyl-CoA dehydrogenase family member 11 OS=Homo sapiens OX=9606 GN=ACAD11 PE=1 SV=3	87.264	780	[358-377]	yes	yes	2	0.0041147	63.709	1	#N/A	9862.6	9862.6	0
VPATNLILGEGR	12	0	1238.7	Q709F0	Q709F0	ACD11_HUMAN	ACAD11	Acyl-CoA dehydrogenase family member 11 OS=Homo sapiens OX=9606 GN=ACAD11 PE=1 SV=3	87.264	780	[608-619]	yes	yes	2	0.014609	55.452	1	1	65348	50436	14912
AADCDLQITNAQTK	14	0	1547.72	Q7Z6E9	Q7Z6E9	RBBP6_HUMAN	RBBP6	E3 ubiquitin-protein ligase RBBP6 OS=Homo sapiens OX=9606 GN=RBBP6 PE=1 SV=1	201.564	1792	[41-54]	yes	yes	2	0.031432	49.243	1	1	125970	116960	9008.5
AIDDSSASISLAQLTK	16	0	1618.84	Q7Z6E9	Q7Z6E9	RBBP6_HUMAN	RBBP6	E3 ubiquitin-protein ligase RBBP6 OS=Homo sapiens OX=9606 GN=RBBP6 PE=1 SV=1	201.564	1792	[101-116]	yes	yes	2	0.0054063	63.76	1	#N/A	18197	18197	0
DVSHEIIQHEVK	12	0	1432.73	Q7Z6E9	Q7Z6E9	RBBP6_HUMAN	RBBP6	E3 ubiquitin-protein ligase RBBP6 OS=Homo sapiens OX=9606 GN=RBBP6 PE=1 SV=1	201.564	1792	[1379-1390]	yes	yes	3	0.0021887	59.607	1	1	22933	12746	10187
TANLAEANASEEDKIK	16	1	1702.84	Q7Z6E9	Q7Z6E9	RBBP6_HUMAN	RBBP6	E3 ubiquitin-protein ligase RBBP6 OS=Homo sapiens OX=9606 GN=RBBP6 PE=1 SV=1	201.564	1792	[117-132]	yes	yes	2	0.016609	76.357	1	1	38129	14778	23351
GAVGATIGGVAWIGGK	16	0	1412.78	Q8WUH6	Q8WUH6	TM263_HUMAN	TMEM263	Transmembrane protein 263 OS=Homo sapiens OX=9606 GN=TMEM263 PE=1 SV=1	11.748	116	[48-63]	yes	yes	2	7.6685e-05	97.452	1	1	153250	88830	64423
GGVSAVAGGVTAVGSAVVNK	20	0	1698.93	Q8WUH6	Q8WUH6	TM263_HUMAN	TMEM263	Transmembrane protein 263 OS=Homo sapiens OX=9606 GN=TMEM263 PE=1 SV=1	11.748	116	[85-104]	yes	yes	2;3	0.0001732	123.76	2	2	392490	234050	158430
NQQEIPSYLNDEPPEGSMK	19	0	2174.98	Q8WUH6	Q8WUH6	TM263_HUMAN	TMEM263	Transmembrane protein 263 OS=Homo sapiens OX=9606 GN=TMEM263 PE=1 SV=1	11.748	116	[7-25]	yes	yes	2	0.00013158	94.544	1	1	69486	42947	26540
TAVTTVPSMGIGLVK	15	0	1472.83	Q8WUH6	Q8WUH6	TM263_HUMAN	TMEM263	Transmembrane protein 263 OS=Homo sapiens OX=9606 GN=TMEM263 PE=1 SV=1	11.748	116	[70-84]	yes	yes	2	0.0063464	65.842	1	#N/A	177260	177260	0
AIHEFLAAQK	10	0	1126.61	Q96IK1	Q96IK1	BOD1_HUMAN	BOD1	Biorientation of chromosomes in cell division protein 1 OS=Homo sapiens OX=9606 GN=BOD1 PE=1 SV=2	19.196	185	[152-161]	yes	yes	2	0.044026	44.286	1	#N/A	25911	25911	0
DCLADVDTKPAYQNLR	16	1	1877.89	Q96IK1	Q96IK1	BOD1_HUMAN	BOD1	Biorientation of chromosomes in cell division protein 1 OS=Homo sapiens OX=9606 GN=BOD1 PE=1 SV=2	19.196	185	[71-86]	no	no	3	0.024468	42.813	1	1	50786	38302	12483
IISQVVDPK	9	0	997.581	Q96IK1	Q96IK1	BOD1_HUMAN	BOD1	Biorientation of chromosomes in cell division protein 1 OS=Homo sapiens OX=9606 GN=BOD1 PE=1 SV=2	19.196	185	[132-140]	no	no	2	0.010386	65.224	1	1	80071	53131	26940
QSVVQSGMLEAGVDR	15	0	1574.77	Q96IK1	Q96IK1	BOD1_HUMAN	BOD1	Biorientation of chromosomes in cell division protein 1 OS=Homo sapiens OX=9606 GN=BOD1 PE=1 SV=2	19.196	185	[117-131]	yes	yes	2	0.028171	50.563	1	1	71859	44615	27244
AEIITVSDGR	10	0	1059.56	Q9BRG1	Q9BRG1	VPS25_HUMAN	VPS25	Vacuolar protein-sorting-associated protein 25 OS=Homo sapiens OX=9606 GN=VPS25 PE=1 SV=1	20.748	176	[162-171]	yes	yes	2	0.013696	58.433	1	#N/A	67805	67805	0
GNLEWLDK	8	0	973.487	Q9BRG1	Q9BRG1	VPS25_HUMAN	VPS25	Vacuolar protein-sorting-associated protein 25 OS=Homo sapiens OX=9606 GN=VPS25 PE=1 SV=1	20.748	176	[85-92]	yes	yes	2	0.015026	65.465	#N/A	1	12633	0	12633
KLPVESIQIVLEELR	15	1	1765.03	Q9BRG1	Q9BRG1	VPS25_HUMAN	VPS25	Vacuolar protein-sorting-associated protein 25 OS=Homo sapiens OX=9606 GN=VPS25 PE=1 SV=1	20.748	176	[68-82]	yes	yes	3	3.7826e-06	111.43	1	1	19940	12522	7418.2
LIYQWVSR	8	0	1063.58	Q9BRG1	Q9BRG1	VPS25_HUMAN	VPS25	Vacuolar protein-sorting-associated protein 25 OS=Homo sapiens OX=9606 GN=VPS25 PE=1 SV=1	20.748	176	[110-117]	yes	yes	2	0.015177	65.246	1	1	92532	66119	26413
DTSFSGLSLEEYK	13	0	1474.68	Q9BRT2	Q9BRT2	UQCC2_HUMAN	UQCC2	Ubiquinol-cytochrome-c reductase complex assembly factor 2 OS=Homo sapiens OX=9606 GN=UQCC2 PE=1 SV=1	14.875	126	[77-89]	yes	yes	2	1.0418e-05	155	1	1	143400	97916	45482
LCEEWPVDETKR	12	1	1560.72	Q9BRT2	Q9BRT2	UQCC2_HUMAN	UQCC2	Ubiquinol-cytochrome-c reductase complex assembly factor 2 OS=Homo sapiens OX=9606 GN=UQCC2 PE=1 SV=1	14.875	126	[12-23]	yes	yes	3	0.00098215	80.312	1	#N/A	55455	55455	0
LILSTDTLEELK	12	0	1373.77	Q9BRT2	Q9BRT2	UQCC2_HUMAN	UQCC2	Ubiquinol-cytochrome-c reductase complex assembly factor 2 OS=Homo sapiens OX=9606 GN=UQCC2 PE=1 SV=1	14.875	126	[90-101]	yes	yes	2	0.00057848	102.06	1	1	111240	81199	30042
LILSTDTLEELKEIDK	16	1	1859.01	Q9BRT2	Q9BRT2	UQCC2_HUMAN	UQCC2	Ubiquinol-cytochrome-c reductase complex assembly factor 2 OS=Homo sapiens OX=9606 GN=UQCC2 PE=1 SV=1	14.875	126	[90-105]	yes	yes	3	0.0016724	83.418	1	1	275910	197270	78638
KQQNVDQAVATLQGEGLSVTGTVCHVGK	28	1	2923.48	Q9BTZ2;Q6PKH6	Q9BTZ2	DHRS4_HUMAN	DHRS4	Dehydrogenase/reductase SDR family member 4 OS=Homo sapiens OX=9606 GN=DHRS4 PE=1 SV=3	29.537	278	[65-92]	yes	no	4	6.1616e-05	76.611	1	#N/A	30532	30532	0
QQNVDQAVATLQGEGLSVTGTVCHVGK	27	0	2795.39	Q9BTZ2;Q6PKH6	Q9BTZ2	DHRS4_HUMAN	DHRS4	Dehydrogenase/reductase SDR family member 4 OS=Homo sapiens OX=9606 GN=DHRS4 PE=1 SV=3	29.537	278	[66-92]	yes	no	3	0.044037	25.72	1	#N/A	30334	30334	0
TLAIELAPR	9	0	982.581	Q9BTZ2;P0CG22	Q9BTZ2	DHRS4_HUMAN	DHRS4	Dehydrogenase/reductase SDR family member 4 OS=Homo sapiens OX=9606 GN=DHRS4 PE=1 SV=3	29.537	278	[195-203]	yes	no	2	0.0075786	69.598	1	1	131540	128720	2820.2
VALVTASTDGIGFAIAR	17	0	1660.91	Q9BTZ2;Q6PKH6	Q9BTZ2	DHRS4_HUMAN	DHRS4	Dehydrogenase/reductase SDR family member 4 OS=Homo sapiens OX=9606 GN=DHRS4 PE=1 SV=3	29.537	278	[34-50]	yes	no	2	1.3174e-05	104.24	1	1	149790	125980	23806
EAAQAMYIDSYNSR	14	0	1617.71	Q9BU61	Q9BU61	NDUF3_HUMAN	NDUFAF3	NADH dehydrogenase [ubiquinone] 1 alpha subcomplex assembly factor 3 OS=Homo sapiens OX=9606 GN=NDUFAF3 PE=1 SV=1	20.35	184	[53-66]	yes	yes	2	1.2207e-31	241.52	1	1	231920	154890	77029
GIAVEVQDTPNACATFNFLCHEGR	24	0	2705.23	Q9BU61	Q9BU61	NDUF3_HUMAN	NDUFAF3	NADH dehydrogenase [ubiquinone] 1 alpha subcomplex assembly factor 3 OS=Homo sapiens OX=9606 GN=NDUFAF3 PE=1 SV=1	20.35	184	[138-161]	yes	yes	3	6.071e-05	102.07	1	1	283300	183520	99781
IEIVVVGTGDR	11	0	1156.65	Q9BU61	Q9BU61	NDUF3_HUMAN	NDUFAF3	NADH dehydrogenase [ubiquinone] 1 alpha subcomplex assembly factor 3 OS=Homo sapiens OX=9606 GN=NDUFAF3 PE=1 SV=1	20.35	184	[112-122]	yes	yes	2	0.00061422	116.52	1	1	513830	383510	130330
LSPADDELYQR	11	0	1305.62	Q9BU61	Q9BU61	NDUF3_HUMAN	NDUFAF3	NADH dehydrogenase [ubiquinone] 1 alpha subcomplex assembly factor 3 OS=Homo sapiens OX=9606 GN=NDUFAF3 PE=1 SV=1	20.35	184	[34-44]	yes	yes	2	0.00095602	99.653	1	2	447000	289850	157140
CESGFIEELPEETR	14	0	1694.75	Q9BV68	Q9BV68	RN126_HUMAN	RNF126	E3 ubiquitin-protein ligase RNF126 OS=Homo sapiens OX=9606 GN=RNF126 PE=1 SV=2	33.861	311	[32-45]	yes	yes	2	8.8444e-05	127.37	1	#N/A	321850	321850	0
IQALPTVPVTEEHVGSGLECPVCK	24	0	2619.3	Q9BV68	Q9BV68	RN126_HUMAN	RNF126	E3 ubiquitin-protein ligase RNF126 OS=Homo sapiens OX=9606 GN=RNF126 PE=1 SV=2	33.861	311	[210-233]	yes	yes	3	0.00019745	81.312	1	1	372040	298900	73133
LPDYICPR	8	0	1032.51	Q9BV68	Q9BV68	RN126_HUMAN	RNF126	E3 ubiquitin-protein ligase RNF126 OS=Homo sapiens OX=9606 GN=RNF126 PE=1 SV=2	33.861	311	[24-31]	yes	yes	2	0.0084639	77.741	1	1	298160	214120	84039
YFCHCCSVEIVPR	13	0	1725.74	Q9BV68	Q9BV68	RN126_HUMAN	RNF126	E3 ubiquitin-protein ligase RNF126 OS=Homo sapiens OX=9606 GN=RNF126 PE=1 SV=2	33.861	311	[11-23]	yes	yes	2;3	0.00023228	99.011	2	1	161330	130990	30344
DIKPAATHHYLVVPK	15	1	1687.94	Q9NQE9	Q9NQE9	HINT3_HUMAN	HINT3	Adenosine 5'-monophosphoramidase HINT3 OS=Homo sapiens OX=9606 GN=HINT3 PE=1 SV=1	20.361	182	[76-90]	yes	yes	3	0.040541	38.995	1	1	50252	39716	10536
DQVELVENMVTVGK	14	0	1559.79	Q9NQE9	Q9NQE9	HINT3_HUMAN	HINT3	Adenosine 5'-monophosphoramidase HINT3 OS=Homo sapiens OX=9606 GN=HINT3 PE=1 SV=1	20.361	182	[102-115]	yes	yes	2	0.00049079	93.623	1	#N/A	32770	32770	0
NNFTDFTNVR	10	0	1226.57	Q9NQE9	Q9NQE9	HINT3_HUMAN	HINT3	Adenosine 5'-monophosphoramidase HINT3 OS=Homo sapiens OX=9606 GN=HINT3 PE=1 SV=1	20.361	182	[121-130]	yes	yes	2	0.014794	56.563	1	1	90847	53102	37745
VNSYWFITADHLIEK	15	0	1834.93	Q9NQE9	Q9NQE9	HINT3_HUMAN	HINT3	Adenosine 5'-monophosphoramidase HINT3 OS=Homo sapiens OX=9606 GN=HINT3 PE=1 SV=1	20.361	182	[165-179]	yes	yes	2;3	0.0016925	74.78	2	1	103730	83395	20331
AALTAEHFAALQSLLK	16	0	1682.94	Q9P000	Q9P000	COMD9_HUMAN	COMMD9	COMM domain-containing protein 9 OS=Homo sapiens OX=9606 GN=COMMD9 PE=1 SV=2	21.819	198	[2-17]	yes	yes	2	0.00013028	89.013	1	1	232280	137890	94393
IILEHVSTWR	10	0	1252.69	Q9P000	Q9P000	COMD9_HUMAN	COMMD9	COMM domain-containing protein 9 OS=Homo sapiens OX=9606 GN=COMMD9 PE=1 SV=2	21.819	198	[101-110]	yes	yes	2;3	0.01229	60.828	2	1	73265	49667	23597
IQEDPSLCGDKPSISAVTVELSK	23	1	2472.24	Q9P000	Q9P000	COMD9_HUMAN	COMMD9	COMM domain-containing protein 9 OS=Homo sapiens OX=9606 GN=COMMD9 PE=1 SV=2	21.819	198	[153-175]	yes	yes	3	0.0065981	61.89	1	#N/A	61816	61816	0
LVDLDWR	7	0	915.481	Q9P000	Q9P000	COMD9_HUMAN	COMMD9	COMM domain-containing protein 9 OS=Homo sapiens OX=9606 GN=COMMD9 PE=1 SV=2	21.819	198	[123-129]	yes	yes	2	0.026955	62.717	1	1	23820	21853	1967.1
AVLICLAQLGEPELR	15	0	1680.92	Q9Y4R8	Q9Y4R8	TELO2_HUMAN	TELO2	Telomere length regulation protein TEL2 homolog OS=Homo sapiens OX=9606 GN=TELO2 PE=1 SV=2	91.747	837	[363-377]	yes	yes	2	0.00014003	96.103	1	1	37103	22839	14263
LLGNLVVK	8	0	854.559	Q9Y4R8	Q9Y4R8	TELO2_HUMAN	TELO2	Telomere length regulation protein TEL2 homolog OS=Homo sapiens OX=9606 GN=TELO2 PE=1 SV=2	91.747	837	[284-291]	yes	yes	2	0.025861	53.163	1	1	19287	8403.5	10884
LQQENLAEFFPQNYFR	16	0	2042.98	Q9Y4R8	Q9Y4R8	TELO2_HUMAN	TELO2	Telomere length regulation protein TEL2 homolog OS=Homo sapiens OX=9606 GN=TELO2 PE=1 SV=2	91.747	837	[171-186]	yes	yes	2	0.00016063	90.412	1	1	33339	22677	10662
TPQPGSPSPNTPCLPEAAVSQPGSAVASDWR	31	0	3160.49	Q9Y4R8	Q9Y4R8	TELO2_HUMAN	TELO2	Telomere length regulation protein TEL2 homolog OS=Homo sapiens OX=9606 GN=TELO2 PE=1 SV=2	91.747	837	[632-662]	yes	yes	3	0.057519	19.324	1	1	39988000	39383000	605540
LDPGLIMEQVK	11	0	1241.67	Q9Y5L4	Q9Y5L4	TIM13_HUMAN	TIMM13	Mitochondrial import inner membrane translocase subunit Tim13 OS=Homo sapiens OX=9606 GN=TIMM13 PE=1 SV=1	10.5	95	[17-27]	yes	yes	2	0.0072077	67.726	3	3	997110	686390	310730
MEGGFGSDFGGSGSGK	16	0	1475.6	Q9Y5L4	Q9Y5L4	TIM13_HUMAN	TIMM13	Mitochondrial import inner membrane translocase subunit Tim13 OS=Homo sapiens OX=9606 GN=TIMM13 PE=1 SV=1	10.5	95	[1-16]	yes	yes	2	6.318e-08	148.68	1	2	395020	291320	103690
VQIAVANAQELLQR	14	0	1551.87	Q9Y5L4	Q9Y5L4	TIM13_HUMAN	TIMM13	Mitochondrial import inner membrane translocase subunit Tim13 OS=Homo sapiens OX=9606 GN=TIMM13 PE=1 SV=1	10.5	95	[28-41]	yes	yes	2	1.0613e-31	241.54	1	1	631140	399830	231310
YMDAWNTVSR	10	0	1241.55	Q9Y5L4	Q9Y5L4	TIM13_HUMAN	TIMM13	Mitochondrial import inner membrane translocase subunit Tim13 OS=Homo sapiens OX=9606 GN=TIMM13 PE=1 SV=1	10.5	95	[73-82]	yes	yes	2	0.0010815	128.35	1	1	483290	312760	170520
EDIASLTR	8	0	903.466	Q9Y605	Q9Y605	MOFA1_HUMAN	MRFAP1	MORF4 family-associated protein 1 OS=Homo sapiens OX=9606 GN=MRFAP1 PE=1 SV=1	14.65	127	[37-44]	yes	yes	2	0.011529	70.525	1	1	172910	107760	65144
LWEMDNMLIQIK	12	0	1532.77	Q9Y605;Q96HT8	Q9Y605	MOFA1_HUMAN	MRFAP1	MORF4 family-associated protein 1 OS=Homo sapiens OX=9606 GN=MRFAP1 PE=1 SV=1	14.65	127	[57-68]	no	no	2	0.00016042	110.38	1	#N/A	69240	69240	0
MAEMLVELVR	10	0	1189.62	Q9Y605	Q9Y605	MOFA1_HUMAN	MRFAP1	MORF4 family-associated protein 1 OS=Homo sapiens OX=9606 GN=MRFAP1 PE=1 SV=1	14.65	127	[110-119]	yes	yes	2	0.020159	43.512	1	#N/A	208200	208200	0
TQVEASEESALNHLQNPGDAAEGR	24	0	2522.16	Q9Y605	Q9Y605	MOFA1_HUMAN	MRFAP1	MORF4 family-associated protein 1 OS=Homo sapiens OX=9606 GN=MRFAP1 PE=1 SV=1	14.65	127	[69-92]	yes	yes	3	3.5928e-09	127.83	1	#N/A	335230	335230	0
EVLPHVPLGVIQR	13	0	1455.86	Q9Y679	Q9Y679	AUP1_HUMAN	AUP1	Lipid droplet-regulating VLDL assembly factor AUP1 OS=Homo sapiens OX=9606 GN=AUP1 PE=1 SV=2	45.787	410	[306-318]	yes	yes	2;3	0.00028677	95.401	2	2	72790	62771	10019
QALYEYAR	8	0	1012.5	Q9Y679	Q9Y679	AUP1_HUMAN	AUP1	Lipid droplet-regulating VLDL assembly factor AUP1 OS=Homo sapiens OX=9606 GN=AUP1 PE=1 SV=2	45.787	410	[391-398]	yes	yes	2	0.032112	50.607	1	#N/A	13705	13705	0
QLGEANEEFALR	12	0	1375.67	Q9Y679	Q9Y679	AUP1_HUMAN	AUP1	Lipid droplet-regulating VLDL assembly factor AUP1 OS=Homo sapiens OX=9606 GN=AUP1 PE=1 SV=2	45.787	410	[232-243]	yes	yes	2	0.0028501	77.379	1	#N/A	51111	51111	0
TMCAVLGLVAR	11	0	1189.63	Q9Y679	Q9Y679	AUP1_HUMAN	AUP1	Lipid droplet-regulating VLDL assembly factor AUP1 OS=Homo sapiens OX=9606 GN=AUP1 PE=1 SV=2	45.787	410	[68-78]	yes	yes	2	0.036818	48.796	1	1	20217	16873	3343.6
TNIIPVLEDAR	11	0	1239.68	A6NHQ2	A6NHQ2	FBLL1_HUMAN	FBLL1	rRNA/tRNA 2'-O-methyltransferase fibrillarin-like protein 1 OS=Homo sapiens OX=9606 GN=FBLL1 PE=3 SV=2	34.803	334	[220-230]	yes	yes	2	0.01274	58.676	1	1	52446	48888	3557.8
ESPLLNDYR	9	0	1105.54	A6ZKI3;Q9BWD3	A6ZKI3	RTL8C_HUMAN	RTL8C	Retrotransposon Gag-like protein 8C OS=Homo sapiens OX=9606 GN=RTL8C PE=1 SV=1	13.171	113	[87-95]	yes	no	2	0.033662	48.283	1	1	126000	87569	38429
LTGPALQWVIPYIK	14	0	1597.92	A6ZKI3;Q17RB0	A6ZKI3	RTL8C_HUMAN	RTL8C	Retrotransposon Gag-like protein 8C OS=Homo sapiens OX=9606 GN=RTL8C PE=1 SV=1	13.171	113	[72-85]	yes	no	2	0.0001496	106.29	1	1	17877	11516	6360.4
VTFLITR	7	0	848.512	A6ZKI3;Q9BWD3;Q17RB0	A6ZKI3	RTL8C_HUMAN	RTL8C	Retrotransposon Gag-like protein 8C OS=Homo sapiens OX=9606 GN=RTL8C PE=1 SV=1	13.171	113	[65-71]	yes	no	2	0.038663	51.787	1	#N/A	37792	37792	0
AIQEHPVVLLPSHR	14	0	1594.89	O15228	O15228	GNPAT_HUMAN	GNPAT	Dihydroxyacetone phosphate acyltransferase OS=Homo sapiens OX=9606 GN=GNPAT PE=1 SV=1	77.188	680	[150-163]	yes	yes	3	0.00042871	86.641	1	1	36939	24119	12820
EVFDTYLVPISISYDK	16	0	1887.95	O15228	O15228	GNPAT_HUMAN	GNPAT	Dihydroxyacetone phosphate acyltransferase OS=Homo sapiens OX=9606 GN=GNPAT PE=1 SV=1	77.188	680	[271-286]	yes	yes	2	0.0069911	77.593	1	1	37502	29261	8240.9
YLLSEEEDHFSEEQYLAAVR	20	0	2427.12	O15228	O15228	GNPAT_HUMAN	GNPAT	Dihydroxyacetone phosphate acyltransferase OS=Homo sapiens OX=9606 GN=GNPAT PE=1 SV=1	77.188	680	[586-605]	yes	yes	3	0.03914	29.636	1	#N/A	11908	11908	0
GFGFVTFENSADADR	15	0	1631.72	O43251;Q9NWB1	O43251	RFOX2_HUMAN	RBFOX2	RNA binding protein fox-1 homolog 2 OS=Homo sapiens OX=9606 GN=RBFOX2 PE=1 SV=3	41.374	390	[161-175]	yes	no	2	4.8004e-05	105.17	1	#N/A	107420	107420	0
ILDVEIIFNER	11	0	1359.74	O43251;Q9NWB1;A6NFN3	O43251	RFOX2_HUMAN	RBFOX2	RNA binding protein fox-1 homolog 2 OS=Homo sapiens OX=9606 GN=RBFOX2 PE=1 SV=3	41.374	390	[147-157]	yes	no	2	0.0010025	98.249	1	1	85657	56928	28729
YAQPATATAATAAAAAAAAYSDGYGR	26	0	2431.14	O43251	O43251	RFOX2_HUMAN	RBFOX2	RNA binding protein fox-1 homolog 2 OS=Homo sapiens OX=9606 GN=RBFOX2 PE=1 SV=3	41.374	390	[330-355]	yes	yes	3	0.00064246	59.372	1	1	67708	44939	22769
EELDWTTNELR	11	0	1404.65	O60499	O60499	STX10_HUMAN	STX10	Syntaxin-10 OS=Homo sapiens OX=9606 GN=STX10 PE=1 SV=1	28.114	249	[41-51]	yes	yes	2	0.0049926	71.349	1	#N/A	29046	29046	0
SPSDLLDASAVSATSR	16	0	1575.77	O60499	O60499	STX10_HUMAN	STX10	Syntaxin-10 OS=Homo sapiens OX=9606 GN=STX10 PE=1 SV=1	28.114	249	[132-147]	yes	yes	2	1.4075e-06	124.51	2	1	73982	54843	19140
WCELLQESAAVGR	13	0	1517.73	O60499	O60499	STX10_HUMAN	STX10	Syntaxin-10 OS=Homo sapiens OX=9606 GN=STX10 PE=1 SV=1	28.114	249	[28-40]	yes	yes	2	0.0024178	78.692	1	#N/A	31690	31690	0
AVVPGPAEHPLQYNYTFWYSR	21	0	2494.21	O60573	O60573	IF4E2_HUMAN	EIF4E2	Eukaryotic translation initiation factor 4E type 2 OS=Homo sapiens OX=9606 GN=EIF4E2 PE=1 SV=1	28.362	245	[46-66]	yes	yes	3	0.02642	34.221	1	1	24515	13991	10524
LLFQNLWK	8	0	1060.61	O60573	O60573	IF4E2_HUMAN	EIF4E2	Eukaryotic translation initiation factor 4E type 2 OS=Homo sapiens OX=9606 GN=EIF4E2 PE=1 SV=1	28.362	245	[232-239]	yes	yes	2	0.02049	57.559	1	1	33539	15926	17613
QIGTFASVEQFWR	13	0	1567.78	O60573	O60573	IF4E2_HUMAN	EIF4E2	Eukaryotic translation initiation factor 4E type 2 OS=Homo sapiens OX=9606 GN=EIF4E2 PE=1 SV=1	28.362	245	[84-96]	yes	yes	2	0.00062301	96.229	1	1	50661	44864	5797
FPQVQAFVR	9	0	1090.59	O60613	O60613	SEP15_HUMAN	SELENOF	Selenoprotein F OS=Homo sapiens OX=9606 GN=SELENOF PE=1 SV=4	18.092	165	[101-109]	yes	yes	2	0.034809	47.849	1	1	77695	68575	9120.1
LLDDNGNIAEELSILK	16	0	1755.93	O60613	O60613	SEP15_HUMAN	SELENOF	Selenoprotein F OS=Homo sapiens OX=9606 GN=SELENOF PE=1 SV=4	18.092	165	[133-148]	yes	yes	2	2.7357e-28	297.77	1	1	681480	476960	204520
WNTDSVEEFLSEK	13	0	1582.72	O60613	O60613	SEP15_HUMAN	SELENOF	Selenoprotein F OS=Homo sapiens OX=9606 GN=SELENOF PE=1 SV=4	18.092	165	[149-161]	yes	yes	2	8.0526e-31	248.41	1	1	452080	283390	168700
EQIDNLATELCR	12	0	1460.69	O95295	O95295	SNAPN_HUMAN	SNAPIN	SNARE-associated protein Snapin OS=Homo sapiens OX=9606 GN=SNAPIN PE=1 SV=1	14.874	136	[56-67]	yes	yes	2	0.00035154	123.51	1	#N/A	56097	56097	0
VALDLDPYVK	10	0	1131.62	O95295	O95295	SNAPN_HUMAN	SNAPIN	SNARE-associated protein Snapin OS=Homo sapiens OX=9606 GN=SNAPIN PE=1 SV=1	14.874	136	[74-83]	yes	yes	2	0.011119	62.823	1	1	63664	33505	30159
VVLVNNILQNAQER	14	0	1608.89	O95295	O95295	SNAPN_HUMAN	SNAPIN	SNARE-associated protein Snapin OS=Homo sapiens OX=9606 GN=SNAPIN PE=1 SV=1	14.874	136	[92-105]	yes	yes	2	3.0648e-06	158.04	1	1	129770	78205	51562
ILTLTYVDK	9	0	1064.61	P08240	P08240	SRPRA_HUMAN	SRPRA	Signal recognition particle receptor subunit alpha OS=Homo sapiens OX=9606 GN=SRPRA PE=1 SV=2	69.811	638	[73-81]	yes	yes	2	0.033292	48.423	1	1	32286	12582	19704
MLDFFTIFSK	10	0	1247.63	P08240	P08240	SRPRA_HUMAN	SRPRA	Signal recognition particle receptor subunit alpha OS=Homo sapiens OX=9606 GN=SRPRA PE=1 SV=2	69.811	638	[1-10]	yes	yes	2	0.0057811	74.162	1	#N/A	13634	13634	0
NQGFDVVLVDTAGR	14	0	1489.75	P08240	P08240	SRPRA_HUMAN	SRPRA	Signal recognition particle receptor subunit alpha OS=Homo sapiens OX=9606 GN=SRPRA PE=1 SV=2	69.811	638	[511-524]	yes	yes	2	0.00042665	93.649	1	#N/A	41775	41775	0
AGLLEPEVFHLNPAK	15	0	1633.88	P23786	P23786	CPT2_HUMAN	CPT2	Carnitine O-palmitoyltransferase 2, mitochondrial OS=Homo sapiens OX=9606 GN=CPT2 PE=1 SV=2	73.777	658	[168-182]	yes	yes	3	3.5502e-05	83.729	1	#N/A	28311	28311	0
DSTQTPAVTPQSQPATTDSTVTVQK	25	0	2587.26	P23786	P23786	CPT2_HUMAN	CPT2	Carnitine O-palmitoyltransferase 2, mitochondrial OS=Homo sapiens OX=9606 GN=CPT2 PE=1 SV=2	73.777	658	[390-414]	yes	yes	3	0.02937	31.384	1	1	21357	10905	10453
LNFELTDALK	10	0	1162.62	P23786	P23786	CPT2_HUMAN	CPT2	Carnitine O-palmitoyltransferase 2, mitochondrial OS=Homo sapiens OX=9606 GN=CPT2 PE=1 SV=2	73.777	658	[415-424]	yes	yes	2	0.014973	56.258	1	1	16757	13622	3135.6
QIYYSDKYFDEHYEYR	16	1	2217.96	P33552	P33552	CKS2_HUMAN	CKS2	Cyclin-dependent kinases regulatory subunit 2 OS=Homo sapiens OX=9606 GN=CKS2 PE=1 SV=1	9.86	79	[5-20]	yes	yes	3	0.00025086	83.966	1	1	28180	24328	3852.5
THLMSEEEWR	10	0	1316.58	P33552	P33552	CKS2_HUMAN	CKS2	Cyclin-dependent kinases regulatory subunit 2 OS=Homo sapiens OX=9606 GN=CKS2 PE=1 SV=1	9.86	79	[35-44]	yes	yes	2	0.045461	45.908	1	1	85373	76227	9146.8
YFDEHYEYR	9	0	1320.54	P33552	P33552	CKS2_HUMAN	CKS2	Cyclin-dependent kinases regulatory subunit 2 OS=Homo sapiens OX=9606 GN=CKS2 PE=1 SV=1	9.86	79	[12-20]	yes	yes	2;3	0.00059229	124.23	2	2	123350	105460	17895
ETIPLQETSLYTQDR	15	0	1792.88	P50897	P50897	PPT1_HUMAN	PPT1	Palmitoyl-protein thioesterase 1 OS=Homo sapiens OX=9606 GN=PPT1 PE=1 SV=1	34.194	306	[254-268]	yes	yes	2	0.050286	42.789	#N/A	1	77153	0	77153
FLNDSIVDPVDSEWFGFYR	19	0	2305.07	P50897	P50897	PPT1_HUMAN	PPT1	Palmitoyl-protein thioesterase 1 OS=Homo sapiens OX=9606 GN=PPT1 PE=1 SV=1	34.194	306	[230-248]	yes	yes	3	0.032858	32.688	1	#N/A	490800	490800	0
LVQAEYWHDPIKEDVYR	17	1	2160.06	P50897	P50897	PPT1_HUMAN	PPT1	Palmitoyl-protein thioesterase 1 OS=Homo sapiens OX=9606 GN=PPT1 PE=1 SV=1	34.194	306	[180-196]	yes	yes	3	6.3757e-06	108.56	#N/A	1	36994	0	36994
DPQVLFAGYK	10	0	1136.59	P52435;Q9H1A7;Q9GZM3	P52435	RPB11_HUMAN	POLR2J	DNA-directed RNA polymerase II subunit RPB11-a OS=Homo sapiens OX=9606 GN=POLR2J PE=1 SV=1	13.293	117	[53-62]	yes	no	2	0.004561	76.827	1	1	85872	49437	36435
SQLLKDPQVLFAGYK	15	1	1705.94	P52435;Q9H1A7;Q9GZM3	P52435	RPB11_HUMAN	POLR2J	DNA-directed RNA polymerase II subunit RPB11-a OS=Homo sapiens OX=9606 GN=POLR2J PE=1 SV=1	13.293	117	[48-62]	yes	no	3	0.0040054	76.358	1	#N/A	22443	22443	0
VPNACLFTINK	11	0	1275.66	P52435	P52435	RPB11_HUMAN	POLR2J	DNA-directed RNA polymerase II subunit RPB11-a OS=Homo sapiens OX=9606 GN=POLR2J PE=1 SV=1	13.293	117	[27-37]	yes	yes	2	0.0016147	88.681	1	1	76908	59642	17266
DLLSISDGR	9	0	974.503	P58340	P58340	MLF1_HUMAN	MLF1	Myeloid leukemia factor 1 OS=Homo sapiens OX=9606 GN=MLF1 PE=1 SV=1	30.627	268	[40-48]	yes	yes	2	0.055519	40.002	1	#N/A	3289.2	3289.2	0
MLNSSFEDDPFFSESILAHR	20	0	2341.07	P58340	P58340	MLF1_HUMAN	MLF1	Myeloid leukemia factor 1 OS=Homo sapiens OX=9606 GN=MLF1 PE=1 SV=1	30.627	268	[4-23]	yes	yes	3	1.2654e-14	159.7	1	#N/A	31031	31031	0
SFSEPFGR	8	0	925.429	P58340	P58340	MLF1_HUMAN	MLF1	Myeloid leukemia factor 1 OS=Homo sapiens OX=9606 GN=MLF1 PE=1 SV=1	30.627	268	[32-39]	yes	yes	2	0.018278	60.76	1	#N/A	33431	33431	0
AQQLAAELEVEMMADMYNR	19	0	2212	P62072	P62072	TIM10_HUMAN	TIMM10	Mitochondrial import inner membrane translocase subunit Tim10 OS=Homo sapiens OX=9606 GN=TIMM10 PE=1 SV=1	10.333	90	[6-24]	yes	yes	3	0.014841	43.12	1	1	55859	44841	11018
LTELSMQDEELMK	13	0	1565.73	P62072	P62072	TIM10_HUMAN	TIMM10	Mitochondrial import inner membrane translocase subunit Tim10 OS=Homo sapiens OX=9606 GN=TIMM10 PE=1 SV=1	10.333	90	[69-81]	yes	yes	2	7.2374e-09	180.18	1	1	239270	205650	33613
YLDIHER	7	0	944.472	P62072	P62072	TIM10_HUMAN	TIMM10	Mitochondrial import inner membrane translocase subunit Tim10 OS=Homo sapiens OX=9606 GN=TIMM10 PE=1 SV=1	10.333	90	[58-64]	yes	yes	2	0.00083618	121.29	1	#N/A	56824	56824	0
ETFGEMSDGDVQEQLR	16	0	1839.79	P84157	P84157	MXRA7_HUMAN	MXRA7	Matrix-remodeling-associated protein 7 OS=Homo sapiens OX=9606 GN=MXRA7 PE=1 SV=1	21.466	204	[185-200]	yes	yes	2	5.899e-08	156.69	1	1	50399	35162	15237
GPSSEGPEEEDGEGFSFK	18	0	1883.77	P84157	P84157	MXRA7_HUMAN	MXRA7	Matrix-remodeling-associated protein 7 OS=Homo sapiens OX=9606 GN=MXRA7 PE=1 SV=1	21.466	204	[125-142]	yes	yes	2	0.041816	41.996	1	1	87092	61308	25784
QEEEQDLDGEKGPSSEGPEEEDGEGFSFK	29	1	3184.31	P84157	P84157	MXRA7_HUMAN	MXRA7	Matrix-remodeling-associated protein 7 OS=Homo sapiens OX=9606 GN=MXRA7 PE=1 SV=1	21.466	204	[114-142]	yes	yes	3	0.00056305	68.101	2	2	483430	369930	113500
MASPPAPSPAPPAISPIIK	19	0	1841.01	Q00587	Q00587	BORG5_HUMAN	CDC42EP1	Cdc42 effector protein 1 OS=Homo sapiens OX=9606 GN=CDC42EP1 PE=1 SV=1	40.295	391	[99-117]	yes	yes	2	0.015481	52.265	1	1	74405	67624	6781
NAISLPQLNQAAYDSLVVGK	20	0	2100.12	Q00587	Q00587	BORG5_HUMAN	CDC42EP1	Cdc42 effector protein 1 OS=Homo sapiens OX=9606 GN=CDC42EP1 PE=1 SV=1	40.295	391	[118-137]	yes	yes	2	0.0058449	58.814	1	1	77680	46807	30873
VEVLPQAR	8	0	910.524	Q00587	Q00587	BORG5_HUMAN	CDC42EP1	Cdc42 effector protein 1 OS=Homo sapiens OX=9606 GN=CDC42EP1 PE=1 SV=1	40.295	391	[341-348]	yes	yes	2	0.015484	64.803	1	#N/A	32146	32146	0
CLYSLINEAFR	11	0	1384.68	Q08426	Q08426	ECHP_HUMAN	EHHADH	Peroxisomal bifunctional enzyme OS=Homo sapiens OX=9606 GN=EHHADH PE=1 SV=3	79.495	723	[623-633]	yes	yes	2	0.0035406	76.465	1	1	25375	18333	7042.1
LTGVPAALDLITSGR	15	0	1482.84	Q08426	Q08426	ECHP_HUMAN	EHHADH	Peroxisomal bifunctional enzyme OS=Homo sapiens OX=9606 GN=EHHADH PE=1 SV=3	79.495	723	[142-156]	yes	yes	2	0.00035275	89.301	1	#N/A	30921	30921	0
QNPDIPQLEPSDYLK	15	0	1755.87	Q08426	Q08426	ECHP_HUMAN	EHHADH	Peroxisomal bifunctional enzyme OS=Homo sapiens OX=9606 GN=EHHADH PE=1 SV=3	79.495	723	[685-699]	yes	yes	2	0.00024818	90.434	1	#N/A	13412	13412	0
QQVTILATPLPEESMK	16	0	1783.94	Q12846	Q12846	STX4_HUMAN	STX4	Syntaxin-4 OS=Homo sapiens OX=9606 GN=STX4 PE=1 SV=2	34.18	297	[65-80]	yes	yes	2	2.7554e-06	115.57	1	#N/A	200970	200970	0
TQHGVLSQQFVELINK	16	0	1839.98	Q12846	Q12846	STX4_HUMAN	STX4	Syntaxin-4 OS=Homo sapiens OX=9606 GN=STX4 PE=1 SV=2	34.18	297	[125-140]	yes	yes	3	0.00032743	82.007	1	1	91299	52592	38707
VALVVHPGTAR	11	0	1118.66	Q12846	Q12846	STX4_HUMAN	STX4	Syntaxin-4 OS=Homo sapiens OX=9606 GN=STX4 PE=1 SV=2	34.18	297	[23-33]	yes	yes	2	0.010205	62.823	1	1	35522	22534	12988
EQLLEREEEIAELK	14	1	1727.89	Q13136;O75145	Q13136	LIPA1_HUMAN	PPFIA1	Liprin-alpha-1 OS=Homo sapiens OX=9606 GN=PPFIA1 PE=1 SV=1	135.779	1202	[102-115]	yes	no	2	0.033262	74.944	1	#N/A	297670	297670	0
LASLSSHVTELEEDLDTAR	19	0	2085.02	Q13136	Q13136	LIPA1_HUMAN	PPFIA1	Liprin-alpha-1 OS=Homo sapiens OX=9606 GN=PPFIA1 PE=1 SV=1	135.779	1202	[273-291]	yes	yes	3	5.953e-05	76.539	#N/A	1	16553	0	16553
VIELQEIISK	10	0	1170.69	Q13136	Q13136	LIPA1_HUMAN	PPFIA1	Liprin-alpha-1 OS=Homo sapiens OX=9606 GN=PPFIA1 PE=1 SV=1	135.779	1202	[252-261]	yes	yes	2	0.021508	52.49	1	1	16348	7368.2	8979.9
NMVHPNVICDGCNGPVVGTR	20	0	2195	Q13501	Q13501	SQSTM_HUMAN	SQSTM1	Sequestosome-1 OS=Homo sapiens OX=9606 GN=SQSTM1 PE=1 SV=1	47.687	440	[120-139]	yes	yes	3	2.5306e-09	129.46	1	#N/A	38893	38893	0
NYDIGAALDTIQYSK	15	0	1670.82	Q13501	Q13501	SQSTM_HUMAN	SQSTM1	Sequestosome-1 OS=Homo sapiens OX=9606 GN=SQSTM1 PE=1 SV=1	47.687	440	[421-435]	yes	yes	2	2.4402e-05	131.69	1	1	186320	122990	63334
PGPTAESASGPSEDPSVNFLK	21	0	2085.99	Q13501	Q13501	SQSTM_HUMAN	SQSTM1	Sequestosome-1 OS=Homo sapiens OX=9606 GN=SQSTM1 PE=1 SV=1	47.687	440	[218-238]	yes	yes	2	0.00067887	77.527	1	1	319630	224090	95545
FISGHTSELGDFR	13	0	1464.7	Q13724	Q13724	MOGS_HUMAN	MOGS	Mannosyl-oligosaccharide glucosidase OS=Homo sapiens OX=9606 GN=MOGS PE=1 SV=5	91.918	837	[229-241]	yes	yes	3	0.0010603	78.763	1	1	46529	33060	13468
GFLWDEGFHQLVVQR	15	0	1829.92	Q13724	Q13724	MOGS_HUMAN	MOGS	Mannosyl-oligosaccharide glucosidase OS=Homo sapiens OX=9606 GN=MOGS PE=1 SV=5	91.918	837	[447-461]	yes	yes	3	0.00050885	80.3	1	1	22302	18960	3342.4
LGPLLDILADSR	12	0	1281.73	Q13724	Q13724	MOGS_HUMAN	MOGS	Mannosyl-oligosaccharide glucosidase OS=Homo sapiens OX=9606 GN=MOGS PE=1 SV=5	91.918	837	[709-720]	yes	yes	2	0.0011878	101.95	1	#N/A	81191	81191	0
AIEIIISALK	10	0	1069.67	Q15058	Q15058	KIF14_HUMAN	KIF14	Kinesin-like protein KIF14 OS=Homo sapiens OX=9606 GN=KIF14 PE=1 SV=1	186.492	1648	[1513-1522]	yes	yes	2	0.014696	56.729	1	1	19901	15100	4801.4
NLASDFYSDFSVPSTSVGSYESR	23	0	2514.12	Q15058	Q15058	KIF14_HUMAN	KIF14	Kinesin-like protein KIF14 OS=Homo sapiens OX=9606 GN=KIF14 PE=1 SV=1	186.492	1648	[1540-1562]	yes	yes	2	0.0011753	69.729	1	#N/A	8673.4	8673.4	0
TIADSLINSFLK	12	0	1320.73	Q15058	Q15058	KIF14_HUMAN	KIF14	Kinesin-like protein KIF14 OS=Homo sapiens OX=9606 GN=KIF14 PE=1 SV=1	186.492	1648	[1262-1273]	yes	yes	2	0.055365	42.001	1	1	18067	10986	7081.2
ADIIYPGHGPVIHNAEAK	18	0	1900.98	Q53H82	Q53H82	LACB2_HUMAN	LACTB2	Endoribonuclease LACTB2 OS=Homo sapiens OX=9606 GN=LACTB2 PE=1 SV=2	32.806	288	[192-209]	yes	yes	3	0.00016455	81.692	1	1	87527	51863	35664
EQQILTLFR	9	0	1146.64	Q53H82	Q53H82	LACB2_HUMAN	LACTB2	Endoribonuclease LACTB2 OS=Homo sapiens OX=9606 GN=LACTB2 PE=1 SV=2	32.806	288	[221-229]	yes	yes	2	0.0020562	90.657	1	1	122980	73720	49264
ILIDTGEPAIPEYISCLK	18	0	2031.06	Q53H82	Q53H82	LACB2_HUMAN	LACTB2	Endoribonuclease LACTB2 OS=Homo sapiens OX=9606 GN=LACTB2 PE=1 SV=2	32.806	288	[43-60]	yes	yes	2	4.4137e-05	100.22	1	#N/A	71865	71865	0
AAAAAMAEQESAR	13	0	1275.59	Q7L5D6	Q7L5D6	GET4_HUMAN	GET4	Golgi to ER traffic protein 4 homolog OS=Homo sapiens OX=9606 GN=GET4 PE=1 SV=1	36.504	327	[2-14]	yes	yes	2	0.00010563	113.63	1	#N/A	40407	40407	0
AEVEVADELLENLAK	15	0	1641.85	Q7L5D6	Q7L5D6	GET4_HUMAN	GET4	Golgi to ER traffic protein 4 homolog OS=Homo sapiens OX=9606 GN=GET4 PE=1 SV=1	36.504	327	[96-110]	yes	yes	2	2.082e-06	127.52	1	1	126350	83375	42976
VFSLMDPNSPER	12	0	1390.66	Q7L5D6	Q7L5D6	GET4_HUMAN	GET4	Golgi to ER traffic protein 4 homolog OS=Homo sapiens OX=9606 GN=GET4 PE=1 SV=1	36.504	327	[111-122]	yes	yes	2	0.020901	53.569	#N/A	1	18782	0	18782
AALLELTGAVDYAAIPR	17	0	1742.96	Q8ND90	Q8ND90	PNMA1_HUMAN	PNMA1	Paraneoplastic antigen Ma1 OS=Homo sapiens OX=9606 GN=PNMA1 PE=1 SV=2	39.761	353	[63-79]	yes	yes	2	9.6358e-08	132.47	1	#N/A	31680	31680	0
ALEQVFGSVESSR	13	0	1407.7	Q8ND90	Q8ND90	PNMA1_HUMAN	PNMA1	Paraneoplastic antigen Ma1 OS=Homo sapiens OX=9606 GN=PNMA1 PE=1 SV=2	39.761	353	[232-244]	yes	yes	2	0.0040105	71.555	1	1	50723	33016	17706
LEQVIAGANHSGAIR	15	0	1534.82	Q8ND90	Q8ND90	PNMA1_HUMAN	PNMA1	Paraneoplastic antigen Ma1 OS=Homo sapiens OX=9606 GN=PNMA1 PE=1 SV=2	39.761	353	[291-305]	yes	yes	2	0.044579	44.511	1	1	19350	14774	4575.7
ALTLQDLDNIWAAQAGK	17	0	1826.95	Q93008;O00507	Q93008	USP9X_HUMAN	USP9X	Probable ubiquitin carboxyl-terminal hydrolase FAF-X OS=Homo sapiens OX=9606 GN=USP9X PE=1 SV=4	290.463	2554	[425-441]	yes	no	2	2.5195e-11	170.95	1	1	49288	14822	34466
GWLVDLLNK	9	0	1056.6	Q93008	Q93008	USP9X_HUMAN	USP9X	Probable ubiquitin carboxyl-terminal hydrolase FAF-X OS=Homo sapiens OX=9606 GN=USP9X PE=1 SV=4	290.463	2554	[219-227]	yes	yes	2	0.020774	53.166	#N/A	1	9187.2	0	9187.2
IIWASGCGSLQLVFSPNEEITK	22	0	2448.24	Q93008	Q93008	USP9X_HUMAN	USP9X	Probable ubiquitin carboxyl-terminal hydrolase FAF-X OS=Homo sapiens OX=9606 GN=USP9X PE=1 SV=4	290.463	2554	[1245-1266]	yes	yes	4	0.051414	27.495	1	#N/A	671150	671150	0
SSSSQTLTQFDSNIAPADPDTAIVHPVPIR	30	0	3163.58	Q96D71	Q96D71	REPS1_HUMAN	REPS1	RalBP1-associated Eps domain-containing protein 1 OS=Homo sapiens OX=9606 GN=REPS1 PE=1 SV=3	86.662	796	[428-457]	yes	yes	3	0.0069873	43.068	1	1	57542	30844	26698
TIQPDLNGFIPGSAAK	16	0	1627.86	Q96D71	Q96D71	REPS1_HUMAN	REPS1	RalBP1-associated Eps domain-containing protein 1 OS=Homo sapiens OX=9606 GN=REPS1 PE=1 SV=3	86.662	796	[295-310]	yes	yes	2	0.0095282	54.524	1	#N/A	22443	22443	0
YYSDLFSYCDIESTK	15	0	1889.8	Q96D71	Q96D71	REPS1_HUMAN	REPS1	RalBP1-associated Eps domain-containing protein 1 OS=Homo sapiens OX=9606 GN=REPS1 PE=1 SV=3	86.662	796	[13-27]	yes	yes	2	0.005303	66.262	1	#N/A	10548	10548	0
EAALILGVSPTANK	14	0	1382.78	Q96DA6	Q96DA6	TIM14_HUMAN	DNAJC19	Mitochondrial import inner membrane translocase subunit TIM14 OS=Homo sapiens OX=9606 GN=DNAJC19 PE=1 SV=3	12.499	116	[62-75]	yes	yes	2	0.00044252	92.925	1	1	149340	125680	23663
IMLLNHPDK	9	0	1079.58	Q96DA6	Q96DA6	TIM14_HUMAN	DNAJC19	Mitochondrial import inner membrane translocase subunit TIM14 OS=Homo sapiens OX=9606 GN=DNAJC19 PE=1 SV=3	12.499	116	[85-93]	yes	yes	2	0.0046464	80.455	1	#N/A	37800	37800	0
QVFQSLPK	8	0	945.528	Q96DA6	Q96DA6	TIM14_HUMAN	DNAJC19	Mitochondrial import inner membrane translocase subunit TIM14 OS=Homo sapiens OX=9606 GN=DNAJC19 PE=1 SV=3	12.499	116	[35-42]	yes	yes	2	0.014414	66.351	1	1	98464	57203	41261
NQVIIPLVLSPDRDEDLMR	19	1	2222.17	Q96G25	Q96G25	MED8_HUMAN	MED8	Mediator of RNA polymerase II transcription subunit 8 OS=Homo sapiens OX=9606 GN=MED8 PE=1 SV=2	29.08	268	[73-91]	yes	yes	3	0.0078662	55.864	1	1	59235	32609	26627
QTFNPTDTNALVAAVAFGK	19	0	1964	Q96G25	Q96G25	MED8_HUMAN	MED8	Mediator of RNA polymerase II transcription subunit 8 OS=Homo sapiens OX=9606 GN=MED8 PE=1 SV=2	29.08	268	[171-189]	yes	yes	2	0.013476	52.265	1	1	73797	63952	9845.1
VPVFSHEVVPDHLR	14	0	1629.86	Q96G25	Q96G25	MED8_HUMAN	MED8	Mediator of RNA polymerase II transcription subunit 8 OS=Homo sapiens OX=9606 GN=MED8 PE=1 SV=2	29.08	268	[97-110]	yes	yes	3	3.7264e-05	114.74	1	1	63650	46901	16749
ASLQWFNQALEDK	13	0	1548.76	Q96HA1	Q96HA1	P121A_HUMAN	POM121	Nuclear envelope pore membrane protein POM 121 OS=Homo sapiens OX=9606 GN=POM121 PE=1 SV=2	127.72	1249	[542-554]	no	no	2	0.0016854	84.289	1	1	139490	69107	70381
PGPPQPAAAPEGQDLR	16	0	1599.8	Q96HA1	Q96HA1	P121A_HUMAN	POM121	Nuclear envelope pore membrane protein POM 121 OS=Homo sapiens OX=9606 GN=POM121 PE=1 SV=2	127.72	1249	[144-159]	yes	yes	2	0.0054212	63.727	1	#N/A	51969	51969	0
SAIPEQIISSTLSSPSSNAPDPCAK	25	0	2556.24	Q96HA1	Q96HA1	P121A_HUMAN	POM121	Nuclear envelope pore membrane protein POM 121 OS=Homo sapiens OX=9606 GN=POM121 PE=1 SV=2	127.72	1249	[285-309]	no	no	2	0.033103	39.523	1	#N/A	31384	31384	0
ASLPTGEGSISHEEQK	16	0	1668.8	Q9BRQ6	Q9BRQ6	MIC25_HUMAN	CHCHD6	MICOS complex subunit MIC25 OS=Homo sapiens OX=9606 GN=CHCHD6 PE=1 SV=1	26.458	235	[118-133]	yes	yes	2	0.00076443	81.709	1	1	109540	83099	26443
DRPHEVLLCSDLVK	14	1	1679.87	Q9BRQ6	Q9BRQ6	MIC25_HUMAN	CHCHD6	MICOS complex subunit MIC25 OS=Homo sapiens OX=9606 GN=CHCHD6 PE=1 SV=1	26.458	235	[210-223]	yes	yes	3	0.0011409	99.566	1	#N/A	45892	45892	0
MKEPSSPPPAPTSSTFGLQDGNLR	24	1	2513.22	Q9BRQ6	Q9BRQ6	MIC25_HUMAN	CHCHD6	MICOS complex subunit MIC25 OS=Homo sapiens OX=9606 GN=CHCHD6 PE=1 SV=1	26.458	235	[38-61]	yes	yes	3	0.027165	42.806	1	1	42526	30937	11588
ANEAMAIDTLLISDELFR	18	0	2021.01	Q9BRX2	Q9BRX2	PELO_HUMAN	PELO	Protein pelota homolog OS=Homo sapiens OX=9606 GN=PELO PE=1 SV=2	43.359	385	[302-319]	yes	yes	2	2.5677e-09	130.98	1	#N/A	13990	13990	0
FYEQVVQAIQR	11	0	1379.72	Q9BRX2	Q9BRX2	PELO_HUMAN	PELO	Protein pelota homolog OS=Homo sapiens OX=9606 GN=PELO PE=1 SV=2	43.359	385	[185-195]	yes	yes	2	6.3578e-06	171.36	2	#N/A	60922	60922	0
IFSSLHVSGEQLSQLTGVAAILR	23	0	2425.33	Q9BRX2	Q9BRX2	PELO_HUMAN	PELO	Protein pelota homolog OS=Homo sapiens OX=9606 GN=PELO PE=1 SV=2	43.359	385	[345-367]	yes	yes	3	1.6461e-06	122.59	1	1	48369	17789	30580
AALEYLEDIDLK	12	0	1391.72	Q9BRX8	Q9BRX8	PXL2A_HUMAN	PRXL2A	Peroxiredoxin-like 2A OS=Homo sapiens OX=9606 GN=PRXL2A PE=1 SV=3	25.764	229	[44-55]	yes	yes	2	0.00036299	113.93	1	1	124950	115010	9940.8
SMLDQLGVPLYAVVK	15	0	1631.9	Q9BRX8	Q9BRX8	PXL2A_HUMAN	PRXL2A	Peroxiredoxin-like 2A OS=Homo sapiens OX=9606 GN=PRXL2A PE=1 SV=3	25.764	229	[100-114]	yes	yes	2	2.7556e-06	125.97	#N/A	1	29545	0	29545
VNLLSVLEAAK	11	0	1155.69	Q9BRX8	Q9BRX8	PXL2A_HUMAN	PRXL2A	Peroxiredoxin-like 2A OS=Homo sapiens OX=9606 GN=PRXL2A PE=1 SV=3	25.764	229	[207-217]	yes	yes	2	0.02765	50.292	1	1	52917	27873	25044
GAAVNLTLVTPEK	13	0	1311.74	Q9H936;Q9H1K4	Q9H936	GHC1_HUMAN	SLC25A22	Mitochondrial glutamate carrier 1 OS=Homo sapiens OX=9606 GN=SLC25A22 PE=1 SV=1	34.47	323	[68-80]	yes	no	2	0.0023401	79.286	1	1	61224	44891	16333
GVNEDTYSGILDCAR	15	0	1668.74	Q9H936	Q9H936	GHC1_HUMAN	SLC25A22	Mitochondrial glutamate carrier 1 OS=Homo sapiens OX=9606 GN=SLC25A22 PE=1 SV=1	34.47	323	[259-273]	yes	yes	2	2.4886e-06	125.53	1	1	40463	9127.7	31335
LAANDFFR	8	0	952.477	Q9H936;Q9H1K4	Q9H936	GHC1_HUMAN	SLC25A22	Mitochondrial glutamate carrier 1 OS=Homo sapiens OX=9606 GN=SLC25A22 PE=1 SV=1	34.47	323	[84-91]	yes	no	2	0.011415	70.69	1	#N/A	58724	58724	0
DGNLVEDFVFDAGVGDIGNR	20	0	2107.98	Q9H9P8	Q9H9P8	L2HDH_HUMAN	L2HGDH	L-2-hydroxyglutarate dehydrogenase, mitochondrial OS=Homo sapiens OX=9606 GN=L2HGDH PE=1 SV=3	50.316	463	[412-431]	yes	yes	2	0.048718	37.177	1	#N/A	9859.7	9859.7	0
FIPEITISDILR	12	0	1415.8	Q9H9P8	Q9H9P8	L2HDH_HUMAN	L2HGDH	L-2-hydroxyglutarate dehydrogenase, mitochondrial OS=Homo sapiens OX=9606 GN=L2HGDH PE=1 SV=3	50.316	463	[388-399]	yes	yes	2	0.0069937	67.334	1	1	32895	23697	9198.5
LASQNFSYGVTEMYK	15	0	1736.81	Q9H9P8	Q9H9P8	L2HDH_HUMAN	L2HGDH	L-2-hydroxyglutarate dehydrogenase, mitochondrial OS=Homo sapiens OX=9606 GN=L2HGDH PE=1 SV=3	50.316	463	[360-374]	yes	yes	2	0.013082	54.7	1	#N/A	9162.4	9162.4	0
LLNGPGDVETGTSITVPQK	19	0	1925.01	Q9HC07	Q9HC07	TM165_HUMAN	TMEM165	Transmembrane protein 165 OS=Homo sapiens OX=9606 GN=TMEM165 PE=1 SV=1	34.906	324	[209-227]	yes	yes	2	0.050064	38.028	1	1	140760	112460	28309
MSPDEGQEELEEVQAELK	18	0	2059.93	Q9HC07	Q9HC07	TM165_HUMAN	TMEM165	Transmembrane protein 165 OS=Homo sapiens OX=9606 GN=TMEM165 PE=1 SV=1	34.906	324	[181-198]	yes	yes	2	6.4138e-07	123.76	1	1	174260	161880	12378
NKEPPAPAQQLQPQPVAVQGPEPAR	25	1	2646.39	Q9HC07	Q9HC07	TM165_HUMAN	TMEM165	Transmembrane protein 165 OS=Homo sapiens OX=9606 GN=TMEM165 PE=1 SV=1	34.906	324	[43-67]	yes	yes	3	0.0032831	65.428	1	#N/A	112820	112820	0
AETDHLFDLSR	11	0	1302.62	Q9NPF5	Q9NPF5	DMAP1_HUMAN	DMAP1	DNA methyltransferase 1-associated protein 1 OS=Homo sapiens OX=9606 GN=DMAP1 PE=1 SV=1	52.993	467	[155-165]	yes	yes	2	0.024782	51.268	1	#N/A	23678	23678	0
DILELGGPEGDAASGTISK	19	0	1828.91	Q9NPF5	Q9NPF5	DMAP1_HUMAN	DMAP1	DNA methyltransferase 1-associated protein 1 OS=Homo sapiens OX=9606 GN=DMAP1 PE=1 SV=1	52.993	467	[9-27]	yes	yes	2	9.9413e-05	96.591	1	#N/A	45150	45150	0
TPEQVAEEEYLLQELR	16	0	1945.96	Q9NPF5	Q9NPF5	DMAP1_HUMAN	DMAP1	DNA methyltransferase 1-associated protein 1 OS=Homo sapiens OX=9606 GN=DMAP1 PE=1 SV=1	52.993	467	[237-252]	yes	yes	2	0.026245	49.12	1	#N/A	34039	34039	0
AAELFVETIAK	11	0	1190.65	Q9NR33	Q9NR33	DPOE4_HUMAN	POLE4	DNA polymerase epsilon subunit 4 OS=Homo sapiens OX=9606 GN=POLE4 PE=1 SV=2	12.209	117	[70-80]	yes	yes	2	0.014364	67.113	1	#N/A	247100	247100	0
ADPDVTLAGQEAIFILAR	18	0	1899.01	Q9NR33	Q9NR33	DPOE4_HUMAN	POLE4	DNA polymerase epsilon subunit 4 OS=Homo sapiens OX=9606 GN=POLE4 PE=1 SV=2	12.209	117	[52-69]	yes	yes	2;3	3.4102e-18	233.24	2	1	466220	306670	159560
EEEGPAGEAAASQPQAPTSVPGAR	24	0	2306.08	Q9NR33	Q9NR33	DPOE4_HUMAN	POLE4	DNA polymerase epsilon subunit 4 OS=Homo sapiens OX=9606 GN=POLE4 PE=1 SV=2	12.209	117	[14-37]	yes	yes	2	0.0009306	70.091	1	#N/A	22857	22857	0
VAEELALEQAK	11	0	1199.64	Q9NX63	Q9NX63	MIC19_HUMAN	CHCHD3	MICOS complex subunit MIC19 OS=Homo sapiens OX=9606 GN=CHCHD3 PE=1 SV=1	26.152	227	[66-76]	yes	yes	2	0.00059217	123.99	1	1	326840	224870	101970
YSGAYGASVSDEELK	15	0	1574.71	Q9NX63	Q9NX63	MIC19_HUMAN	CHCHD3	MICOS complex subunit MIC19 OS=Homo sapiens OX=9606 GN=CHCHD3 PE=1 SV=1	26.152	227	[49-63]	yes	yes	2	1.3837e-07	153.75	1	1	268260	172270	95991
YSGAYGASVSDEELKR	16	1	1730.81	Q9NX63	Q9NX63	MIC19_HUMAN	CHCHD3	MICOS complex subunit MIC19 OS=Homo sapiens OX=9606 GN=CHCHD3 PE=1 SV=1	26.152	227	[49-64]	yes	yes	2	1.2843e-07	158.04	1	#N/A	18438	18438	0
AELGEADEAELQR	13	0	1429.67	Q9Y5J9	Q9Y5J9	TIM8B_HUMAN	TIMM8B	Mitochondrial import inner membrane translocase subunit Tim8 B OS=Homo sapiens OX=9606 GN=TIMM8B PE=1 SV=1	9.344	83	[2-14]	yes	yes	2	2.1895e-11	189.58	1	1	393280	262340	130940
FAQIVQK	7	0	832.481	Q9Y5J9	Q9Y5J9	TIM8B_HUMAN	TIMM8B	Mitochondrial import inner membrane translocase subunit Tim8 B OS=Homo sapiens OX=9606 GN=TIMM8B PE=1 SV=1	9.344	83	[74-80]	yes	yes	2	0.017801	77.748	1	1	100710	77952	22762
FIDTTLAITSR	11	0	1236.67	Q9Y5J9	Q9Y5J9	TIM8B_HUMAN	TIMM8B	Mitochondrial import inner membrane translocase subunit Tim8 B OS=Homo sapiens OX=9606 GN=TIMM8B PE=1 SV=1	9.344	83	[63-73]	yes	yes	2	0.0005821	127.4	1	#N/A	218180	218180	0
NNVSLLQSCIDLFK	14	0	1649.84	Q9Y5X3	Q9Y5X3	SNX5_HUMAN	SNX5	Sorting nexin-5 OS=Homo sapiens OX=9606 GN=SNX5 PE=1 SV=1	46.816	404	[389-402]	yes	yes	2	0.0038837	70.488	1	#N/A	29167	29167	0
SADEVLFTGVK	11	0	1164.6	Q9Y5X3	Q9Y5X3	SNX5_HUMAN	SNX5	Sorting nexin-5 OS=Homo sapiens OX=9606 GN=SNX5 PE=1 SV=1	46.816	404	[193-203]	yes	yes	2	0.010922	61.65	1	#N/A	37007	37007	0
TTLPTFQSPEFSVTR	15	0	1709.86	Q9Y5X3	Q9Y5X3	SNX5_HUMAN	SNX5	Sorting nexin-5 OS=Homo sapiens OX=9606 GN=SNX5 PE=1 SV=1	46.816	404	[53-67]	yes	yes	2	0.018618	52.344	1	1	64011	25159	38852
AQAEALALQASLR	13	0	1340.74	Q9Y6A5	Q9Y6A5	TACC3_HUMAN	TACC3	Transforming acidic coiled-coil-containing protein 3 OS=Homo sapiens OX=9606 GN=TACC3 PE=1 SV=1	90.36	838	[789-801]	yes	yes	2	0.0098139	62.924	1	1	33831	14398	19433
LEAPFTQDDTLGLENSHPVWTQK	23	0	2625.27	Q9Y6A5	Q9Y6A5	TACC3_HUMAN	TACC3	Transforming acidic coiled-coil-containing protein 3 OS=Homo sapiens OX=9606 GN=TACC3 PE=1 SV=1	90.36	838	[78-100]	yes	yes	3	0.0096041	44.863	1	#N/A	67793	67793	0
NTENCDFLFSPPEVTGR	17	0	1981.88	Q9Y6A5	Q9Y6A5	TACC3_HUMAN	TACC3	Transforming acidic coiled-coil-containing protein 3 OS=Homo sapiens OX=9606 GN=TACC3 PE=1 SV=1	90.36	838	[16-32]	yes	yes	2	2.8682e-05	98	1	#N/A	22022	22022	0
GAPEPAQTQPQPQPQPAAPEGPEQPR	26	0	2702.3	A0A0U1RRL7	A0A0U1RRL7	MMPOS_HUMAN	MMP24OS	Protein MMP24OS OS=Homo sapiens OX=9606 GN=MMP24OS PE=1 SV=1	7.68	71	[10-35]	yes	yes	3	1.3224e-06	113.31	1	1	39650	33261	6389
HPPQPQPQPQPQPQPEPSPWGPLDDVR	27	0	3048.48	A0A0U1RRL7	A0A0U1RRL7	MMPOS_HUMAN	MMP24OS	Protein MMP24OS OS=Homo sapiens OX=9606 GN=MMP24OS PE=1 SV=1	7.68	71	[36-62]	yes	yes	3	0.0068772	46.307	1	#N/A	17224	17224	0
NAWGNLSYADLITR	14	0	1592.79	A0A2Z4LIS9;O43524	A0A2Z4LIS9	FXO3B_HUMAN	FOXO3B	Forkhead box protein O3B OS=Homo sapiens OX=9606 GN=FOXO3B PE=1 SV=1	29.9	290	[240-253]	yes	no	2	5.7463e-05	134.75	1	#N/A	24251	24251	0
TLVSGLLLEDSVR	13	0	1400.79	A0A2Z4LIS9	A0A2Z4LIS9	FXO3B_HUMAN	FOXO3B	Forkhead box protein O3B OS=Homo sapiens OX=9606 GN=FOXO3B PE=1 SV=1	29.9	290	[172-184]	yes	yes	2	0.0024367	78.548	1	#N/A	29920	29920	0
EAVLSLYR	8	0	949.523	L0R8F8	L0R8F8	MIDUO_HUMAN	MIEF1	Mitochondrial ribosome and complex I assembly factor AltMIEF1 OS=Homo sapiens OX=9606 GN=MIEF1 PE=1 SV=1	8.445	70	[7-14]	yes	yes	2	0.060586	38.962	1	#N/A	42113	42113	0
YTDRDFYFASIR	12	1	1552.73	L0R8F8	L0R8F8	MIDUO_HUMAN	MIEF1	Mitochondrial ribosome and complex I assembly factor AltMIEF1 OS=Homo sapiens OX=9606 GN=MIEF1 PE=1 SV=1	8.445	70	[25-36]	yes	yes	3	0.0028774	77.912	1	2	89185	56842	32344
FYSVNVDYSK	10	0	1220.57	O00483	O00483	NDUA4_HUMAN	NDUFA4	Cytochrome c oxidase subunit NDUFA4 OS=Homo sapiens OX=9606 GN=NDUFA4 PE=1 SV=1	9.37	81	[64-73]	yes	yes	2	0.00099963	115.71	1	1	670410	544640	125770
LALFNPDVCWDR	12	0	1504.71	O00483	O00483	NDUA4_HUMAN	NDUFA4	Cytochrome c oxidase subunit NDUFA4 OS=Homo sapiens OX=9606 GN=NDUFA4 PE=1 SV=1	9.37	81	[36-47]	yes	yes	2	0.00025322	133.89	1	1	836260	561090	275170
ILDIANMLGLSNTVMR	16	0	1759.93	O14653	O14653	GOSR2_HUMAN	GOSR2	Golgi SNAP receptor complex member 2 OS=Homo sapiens OX=9606 GN=GOSR2 PE=1 SV=2	24.775	212	[165-180]	yes	yes	2	0.0006739	72.417	1	#N/A	15733	15733	0
QSVHIVENEIQASIDQIFSR	20	0	2312.18	O14653	O14653	GOSR2_HUMAN	GOSR2	Golgi SNAP receptor complex member 2 OS=Homo sapiens OX=9606 GN=GOSR2 PE=1 SV=2	24.775	212	[28-47]	yes	yes	3	0.00036696	74.776	1	1	18277	7356.5	10921
LFGGQIVGQALVAAAK	16	0	1541.89	O14734	O14734	ACOT8_HUMAN	ACOT8	Acyl-coenzyme A thioesterase 8 OS=Homo sapiens OX=9606 GN=ACOT8 PE=1 SV=1	35.914	319	[54-69]	yes	yes	2	1.8528e-14	182.64	1	1	32360	22744	9616.2
QDGVLAVTCAQEGVIR	16	0	1714.87	O14734	O14734	ACOT8_HUMAN	ACOT8	Acyl-coenzyme A thioesterase 8 OS=Homo sapiens OX=9606 GN=ACOT8 PE=1 SV=1	35.914	319	[294-309]	yes	yes	2	0.001946	71.513	1	#N/A	11070	11070	0
IAAGQAVEAIVK	12	0	1168.68	O14981	O14981	BTAF1_HUMAN	BTAF1	TATA-binding protein-associated factor 172 OS=Homo sapiens OX=9606 GN=BTAF1 PE=1 SV=2	206.887	1849	[60-71]	yes	yes	2	0.037505	47.559	1	1	48824	42071	6753.6
LFILLDTGTTPVTR	14	0	1545.88	O14981	O14981	BTAF1_HUMAN	BTAF1	TATA-binding protein-associated factor 172 OS=Homo sapiens OX=9606 GN=BTAF1 PE=1 SV=2	206.887	1849	[9-22]	yes	yes	2	3.4556e-17	210.87	1	1	75943	52949	22993
SDTHTLVTSGVYAWFR	16	0	1838.9	O60725	O60725	ICMT_HUMAN	ICMT	Protein-S-isoprenylcysteine O-methyltransferase OS=Homo sapiens OX=9606 GN=ICMT PE=1 SV=1	31.938	284	[194-209]	yes	yes	3	5.8041e-05	65.472	1	1	37334	21416	15918
VPTGLPFIK	9	0	970.585	O60725	O60725	ICMT_HUMAN	ICMT	Protein-S-isoprenylcysteine O-methyltransferase OS=Homo sapiens OX=9606 GN=ICMT PE=1 SV=1	31.938	284	[270-278]	yes	yes	2	0.027529	50.607	2	#N/A	44490	44490	0
LAPEECFSPLDLFNK	15	0	1778.85	O75319	O75319	DUS11_HUMAN	DUSP11	RNA/RNP complex-1-interacting phosphatase OS=Homo sapiens OX=9606 GN=DUSP11 PE=1 SV=2	43.71	377	[112-126]	yes	yes	2	0.055163	41.317	1	#N/A	35709	35709	0
YLIDVEGVRPDDAIELFNR	19	1	2233.14	O75319	O75319	DUS11_HUMAN	DUSP11	RNA/RNP complex-1-interacting phosphatase OS=Homo sapiens OX=9606 GN=DUSP11 PE=1 SV=2	43.71	377	[213-231]	yes	yes	3	6.4857e-06	116.82	1	#N/A	30435	30435	0
ATAAVIFLHGLGDTGHGWAEAFAGIR	26	0	2637.35	O75608	O75608	LYPA1_HUMAN	LYPLA1	Acyl-protein thioesterase 1 OS=Homo sapiens OX=9606 GN=LYPLA1 PE=1 SV=1	24.67	230	[20-45]	yes	yes	3	0.012753	39.883	#N/A	1	15592	0	15592
TLVNPANVTFK	11	0	1202.67	O75608	O75608	LYPA1_HUMAN	LYPLA1	Acyl-protein thioesterase 1 OS=Homo sapiens OX=9606 GN=LYPLA1 PE=1 SV=1	24.67	230	[191-201]	yes	yes	2	0.051415	42.21	1	#N/A	43231	43231	0
GKPDLNTALPVR	12	1	1279.72	O95983	O95983	MBD3_HUMAN	MBD3	Methyl-CpG-binding domain protein 3 OS=Homo sapiens OX=9606 GN=MBD3 PE=1 SV=1	32.844	291	[91-102]	yes	yes	2	0.024967	85.377	1	1	93330	65755	27576
NPGVWLNTTQPLCK	14	0	1626.82	O95983	O95983	MBD3_HUMAN	MBD3	Methyl-CpG-binding domain protein 3 OS=Homo sapiens OX=9606 GN=MBD3 PE=1 SV=1	32.844	291	[203-216]	yes	yes	2	1.6841e-05	144.1	1	1	156110	103460	52647
ASSIIDELFQDR	12	0	1392.69	P10909	P10909	CLUS_HUMAN	CLU	Clusterin OS=Homo sapiens OX=9606 GN=CLU PE=1 SV=1	52.495	449	[183-194]	yes	yes	2	0.013394	57.348	1	1	29590	24119	5470.5
LFDSDPITVTVPVEVSR	17	0	1872.98	P10909	P10909	CLUS_HUMAN	CLU	Clusterin OS=Homo sapiens OX=9606 GN=CLU PE=1 SV=1	52.495	449	[409-425]	yes	yes	2	3.4876e-07	117.92	1	#N/A	83481	83481	0
DGAGNSFDLSSLSR	14	0	1424.65	P11717	P11717	MPRI_HUMAN	IGF2R	Cation-independent mannose-6-phosphate receptor OS=Homo sapiens OX=9606 GN=IGF2R PE=1 SV=3	274.375	2491	[1373-1386]	yes	yes	2	0.0051104	68.44	1	#N/A	16661	16661	0
DQGSFTEVVSISNLGMAK	18	0	1881.91	P11717	P11717	MPRI_HUMAN	IGF2R	Cation-independent mannose-6-phosphate receptor OS=Homo sapiens OX=9606 GN=IGF2R PE=1 SV=3	274.375	2491	[837-854]	yes	yes	2	0.0042815	65.043	1	1	22321	18769	3552.6
EAFDLFDADGTGTIDVK	17	0	1812.84	P41208	P41208	CETN2_HUMAN	CETN2	Centrin-2 OS=Homo sapiens OX=9606 GN=CETN2 PE=1 SV=1	19.738	172	[35-51]	yes	yes	2	1.5081e-12	181.76	1	1	316530	224420	92117
LFDDDETGK	9	0	1038.45	P41208;Q12798	P41208	CETN2_HUMAN	CETN2	Centrin-2 OS=Homo sapiens OX=9606 GN=CETN2 PE=1 SV=1	19.738	172	[112-120]	yes	no	2	0.0038315	81.548	1	#N/A	70696	70696	0
LESSSHYVISLK	12	0	1361.72	P43146	P43146	DCC_HUMAN	DCC	Netrin receptor DCC OS=Homo sapiens OX=9606 GN=DCC PE=1 SV=2	158.457	1447	[786-797]	yes	yes	3	0.053728	20.84	1	#N/A	197670	197670	0
LQPGDIGIYR	10	0	1130.61	P43146	P43146	DCC_HUMAN	DCC	Netrin receptor DCC OS=Homo sapiens OX=9606 GN=DCC PE=1 SV=2	158.457	1447	[202-211]	yes	yes	2	0.0154	55.531	1	#N/A	57793	57793	0
LGATLANGNQSEEAVAAYR	19	0	1933.95	P50542	P50542	PEX5_HUMAN	PEX5	Peroxisomal targeting signal 1 receptor OS=Homo sapiens OX=9606 GN=PEX5 PE=1 SV=3	70.865	639	[528-546]	yes	yes	2	0.00012639	92.939	1	1	28540	20277	8262.6
YTPAYAHLVTPAEEGAGGAGLGPSK	25	0	2413.19	P50542	P50542	PEX5_HUMAN	PEX5	Peroxisomal targeting signal 1 receptor OS=Homo sapiens OX=9606 GN=PEX5 PE=1 SV=3	70.865	639	[432-456]	yes	yes	3	0.00010896	94.019	1	1	62322	52986	9336.4
GTDECAIESIAVAATPIPK	19	0	1941.97	P53634	P53634	CATC_HUMAN	CTSC	Dipeptidyl peptidase 1 OS=Homo sapiens OX=9606 GN=CTSC PE=1 SV=2	51.854	463	[444-462]	yes	yes	2	1.7181e-05	139.3	2	#N/A	81545	81545	0
RGTDECAIESIAVAATPIPK	20	1	2098.07	P53634	P53634	CATC_HUMAN	CTSC	Dipeptidyl peptidase 1 OS=Homo sapiens OX=9606 GN=CTSC PE=1 SV=2	51.854	463	[443-462]	yes	yes	3	0.0056481	54.223	1	1	34383	11593	22789
LLNYAPLEK	9	0	1059.6	P62875	P62875	RPAB5_HUMAN	POLR2L	DNA-directed RNA polymerases I, II, and III subunit RPABC5 OS=Homo sapiens OX=9606 GN=POLR2L PE=1 SV=1	7.645	67	[59-67]	yes	yes	2	0.0053055	73.985	1	1	166230	151200	15028
MLLAHVDLIEK	11	0	1280.72	P62875	P62875	RPAB5_HUMAN	POLR2L	DNA-directed RNA polymerases I, II, and III subunit RPABC5 OS=Homo sapiens OX=9606 GN=POLR2L PE=1 SV=1	7.645	67	[48-58]	yes	yes	2	0.0017885	89.047	1	1	102910	58178	44728
ILQNLDPPFSIDGK	14	0	1555.82	P78332	P78332	RBM6_HUMAN	RBM6	RNA-binding protein 6 OS=Homo sapiens OX=9606 GN=RBM6 PE=1 SV=5	128.644	1123	[718-731]	yes	yes	2	8.4674e-05	114.83	1	1	42747	36160	6587.1
QSEQELAYLER	11	0	1364.66	P78332	P78332	RBM6_HUMAN	RBM6	RNA-binding protein 6 OS=Homo sapiens OX=9606 GN=RBM6 PE=1 SV=5	128.644	1123	[992-1002]	yes	yes	2	0.012211	59.542	1	#N/A	20710	20710	0
FISDIANDALQHCK	14	0	1630.78	Q12962	Q12962	TAF10_HUMAN	TAF10	Transcription initiation factor TFIID subunit 10 OS=Homo sapiens OX=9606 GN=TAF10 PE=1 SV=1	21.711	218	[162-175]	yes	yes	2;3	1.4001e-12	195.85	2	1	304350	223320	81024
YTLTMEDLTPALSEYGINVK	20	0	2257.12	Q12962	Q12962	TAF10_HUMAN	TAF10	Transcription initiation factor TFIID subunit 10 OS=Homo sapiens OX=9606 GN=TAF10 PE=1 SV=1	21.711	218	[193-212]	yes	yes	2	2.0954e-09	141.32	1	1	192100	151180	40923
LLPVLVHTFWIDTK	14	0	1680.96	Q13505	Q13505	MTX1_HUMAN	MTX1	Metaxin-1 OS=Homo sapiens OX=9606 GN=MTX1 PE=1 SV=3	51.463	466	[253-266]	yes	yes	3	0.015543	48.112	1	1	13019	6385.1	6633.8
LQLLTGEHRPEDEEELEK	18	1	2164.06	Q13505	Q13505	MTX1_HUMAN	MTX1	Metaxin-1 OS=Homo sapiens OX=9606 GN=MTX1 PE=1 SV=3	51.463	466	[300-317]	yes	yes	3	0.0014729	80.07	1	#N/A	29830	29830	0
GIAPIWISGENIPQEK	16	0	1750.93	Q16342	Q16342	PDCD2_HUMAN	PDCD2	Programmed cell death protein 2 OS=Homo sapiens OX=9606 GN=PDCD2 PE=1 SV=2	38.592	344	[261-276]	yes	yes	2	0.006352	61.641	1	1	41681	28185	13495
TQIALEPEQILR	12	0	1409.79	Q16342	Q16342	PDCD2_HUMAN	PDCD2	Programmed cell death protein 2 OS=Homo sapiens OX=9606 GN=PDCD2 PE=1 SV=2	38.592	344	[246-257]	yes	yes	2	0.0037851	72.34	1	1	31226	20854	10372
EISDAQWEDVVQK	13	0	1545.73	Q16626	Q16626	MEA1_HUMAN	MEA1	Male-enhanced antigen 1 OS=Homo sapiens OX=9606 GN=MEA1 PE=1 SV=2	19.905	185	[161-173]	yes	yes	2	6.7835e-11	222.2	1	1	309380	209010	100370
TMAGVSLPAPGVPAWAR	17	0	1679.88	Q16626	Q16626	MEA1_HUMAN	MEA1	Male-enhanced antigen 1 OS=Homo sapiens OX=9606 GN=MEA1 PE=1 SV=2	19.905	185	[144-160]	yes	yes	2	0.0041277	65.574	1	#N/A	16203	16203	0
LFGDEAAEQWR	11	0	1320.61	Q2T9J0	Q2T9J0	TYSD1_HUMAN	TYSND1	Peroxisomal leader peptide-processing protease OS=Homo sapiens OX=9606 GN=TYSND1 PE=1 SV=3	59.309	566	[150-160]	yes	yes	2	0.00025435	147.2	1	#N/A	43706	43706	0
LHVQWAPTAAGPGGGAER	18	0	1773.89	Q2T9J0	Q2T9J0	TYSD1_HUMAN	TYSND1	Peroxisomal leader peptide-processing protease OS=Homo sapiens OX=9606 GN=TYSND1 PE=1 SV=3	59.309	566	[83-100]	yes	yes	3	0.00023321	83.758	1	#N/A	71978	71978	0
DSAAAVVVYDITNVNSFQQTTK	22	0	2370.17	Q53S08;Q9H0N0	Q53S08	RAB6D_HUMAN	RAB6D	Ras-related protein Rab-6D OS=Homo sapiens OX=9606 GN=RAB6D PE=2 SV=1	28.242	254	[85-106]	yes	no	2;3	1.0915e-57	259.98	2	1	472720	320820	151910
ALLLSHQFK	9	0	1055.61	Q5SNT2	Q5SNT2	TM201_HUMAN	TMEM201	Transmembrane protein 201 OS=Homo sapiens OX=9606 GN=TMEM201 PE=1 SV=1	72.236	666	[184-192]	yes	yes	2	0.0038315	81.548	1	1	30089	24164	5924.8
MEGVSALLAR	10	0	1045.56	Q5SNT2	Q5SNT2	TM201_HUMAN	TMEM201	Transmembrane protein 201 OS=Homo sapiens OX=9606 GN=TMEM201 PE=1 SV=1	72.236	666	[1-10]	yes	yes	2	0.0013981	89.355	1	#N/A	22588	22588	0
GAEDDLNTVAAGTMTGMLYK	20	0	2056.94	Q5SRD1;O14925	Q5SRD1	TI23B_HUMAN	TIMM23B	Mitochondrial import inner membrane translocase subunit Tim23B OS=Homo sapiens OX=9606 GN=TIMM23B PE=1 SV=3	19.67	188	[150-169]	yes	no	2	1.1502e-05	107.61	1	#N/A	42309	42309	0
YLVQDTDEFILPTGANK	17	0	1922.96	Q5SRD1;O14925	Q5SRD1	TI23B_HUMAN	TIMM23B	Mitochondrial import inner membrane translocase subunit Tim23B OS=Homo sapiens OX=9606 GN=TIMM23B PE=1 SV=3	19.67	188	[52-68]	yes	no	2	1.4891e-16	237.3	1	1	224220	147110	77116
AQPTTLVLPPQYVDDVISR	19	0	2111.13	Q6P2C8	Q6P2C8	MED27_HUMAN	MED27	Mediator of RNA polymerase II transcription subunit 27 OS=Homo sapiens OX=9606 GN=MED27 PE=1 SV=1	35.432	311	[150-168]	yes	yes	2	0.001593	70.98	1	#N/A	40823	40823	0
TPLYSQLLQAYK	12	0	1423.77	Q6P2C8	Q6P2C8	MED27_HUMAN	MED27	Mediator of RNA polymerase II transcription subunit 27 OS=Homo sapiens OX=9606 GN=MED27 PE=1 SV=1	35.432	311	[101-112]	yes	yes	2	0.024116	64.103	1	1	46404	29876	16528
LEPLVNDLTLR	11	0	1281.73	Q70UQ0	Q70UQ0	IKIP_HUMAN	IKBIP	Inhibitor of nuclear factor kappa-B kinase-interacting protein OS=Homo sapiens OX=9606 GN=IKBIP PE=1 SV=1	39.309	350	[294-304]	yes	yes	2	0.0021495	84.17	#N/A	1	12426	0	12426
LETNEFQQLQSK	12	0	1463.73	Q70UQ0	Q70UQ0	IKIP_HUMAN	IKBIP	Inhibitor of nuclear factor kappa-B kinase-interacting protein OS=Homo sapiens OX=9606 GN=IKBIP PE=1 SV=1	39.309	350	[81-92]	yes	yes	2	0.044902	45.257	1	#N/A	131140	131140	0
LAGEELAGEEAPQEK	15	0	1569.75	Q7Z4V5	Q7Z4V5	HDGR2_HUMAN	HDGFL2	Hepatoma-derived growth factor-related protein 2 OS=Homo sapiens OX=9606 GN=HDGFL2 PE=1 SV=1	74.317	671	[575-589]	yes	yes	2	0.00015643	117.79	1	#N/A	46546	46546	0
AEGENRPIATLDLTLEPVTPSQK	23	1	2478.3	Q8NDZ2	Q8NDZ2	SIMC1_HUMAN	SIMC1	SUMO-interacting motif-containing protein 1 OS=Homo sapiens OX=9606 GN=SIMC1 PE=1 SV=3	96.838	872	[51-73]	yes	yes	3	0.024404	51.503	1	#N/A	7529.9	7529.9	0
LLLFYAADLNPDAEPFQK	18	0	2064.06	Q8NDZ2	Q8NDZ2	SIMC1_HUMAN	SIMC1	SUMO-interacting motif-containing protein 1 OS=Homo sapiens OX=9606 GN=SIMC1 PE=1 SV=3	96.838	872	[850-867]	yes	yes	2	0.018361	50.563	1	#N/A	11416	11416	0
LLDFLNVK	8	0	960.564	Q8NDZ4	Q8NDZ4	DIK2A_HUMAN	DIPK2A	Divergent protein kinase domain 2A OS=Homo sapiens OX=9606 GN=DIPK2A PE=1 SV=1	49.482	430	[82-89]	yes	yes	2	0.019507	58.981	1	#N/A	20913	20913	0
VIIVDAENVLVADKR	15	1	1652.95	Q8NDZ4	Q8NDZ4	DIK2A_HUMAN	DIPK2A	Divergent protein kinase domain 2A OS=Homo sapiens OX=9606 GN=DIPK2A PE=1 SV=1	49.482	430	[302-316]	yes	yes	3	0.00081906	66.965	1	#N/A	32907	32907	0
QLIALCCYHAKHCQENK	17	1	2172	Q92793;Q09472	Q92793	CBP_HUMAN	CREBBP	CREB-binding protein OS=Homo sapiens OX=9606 GN=CREBBP PE=1 SV=3	265.351	2442	[1821-1837]	yes	no	4	0.050222	23.799	1	#N/A	3418900	3418900	0
SALSSELSLVGDTTGDTLEK	20	0	2022	Q92793	Q92793	CBP_HUMAN	CREBBP	CREB-binding protein OS=Homo sapiens OX=9606 GN=CREBBP PE=1 SV=3	265.351	2442	[2418-2437]	yes	yes	2	0.00036145	86.944	1	1	47014	19246	27768
ASSTVPVSAAGSANETPEIPDNVGDWLR	28	0	2839.36	Q96B49	Q96B49	TOM6_HUMAN	TOMM6	Mitochondrial import receptor subunit TOM6 homolog OS=Homo sapiens OX=9606 GN=TOMM6 PE=1 SV=1	8.002	74	[2-29]	yes	yes	3	4.9009e-05	88.001	1	1	404040	223190	180860
NLSDIDLMAPQPGV	14	0	1468.72	Q96B49	Q96B49	TOM6_HUMAN	TOMM6	Mitochondrial import receptor subunit TOM6 homolog OS=Homo sapiens OX=9606 GN=TOMM6 PE=1 SV=1	8.002	74	[61-74]	yes	yes	2	2.6323e-05	142.71	1	#N/A	466080	466080	0
PSLSHENLLINELIR	15	0	1746.96	Q96NB1	Q96NB1	CEP20_HUMAN	CEP20	Centrosomal protein 20 OS=Homo sapiens OX=9606 GN=CEP20 PE=1 SV=1	19.778	174	[44-58]	yes	yes	3	0.0042945	53.169	1	2	30103	15750	14353
YTASVLIAESGQPVVPLDR	19	0	2014.07	Q96NB1	Q96NB1	CEP20_HUMAN	CEP20	Centrosomal protein 20 OS=Homo sapiens OX=9606 GN=CEP20 PE=1 SV=1	19.778	174	[68-86]	yes	yes	2	0.00036374	85.837	1	#N/A	26369	26369	0
ACDSVTSNVLPLLLEQFHK	19	0	2170.11	Q96T76	Q96T76	MMS19_HUMAN	MMS19	MMS19 nucleotide excision repair protein homolog OS=Homo sapiens OX=9606 GN=MMS19 PE=1 SV=2	113.29	1030	[385-403]	yes	yes	3	0.0028776	57.745	1	1	15719	7864	7854.7
EDLILSLR	8	0	957.549	Q96T76	Q96T76	MMS19_HUMAN	MMS19	MMS19 nucleotide excision repair protein homolog OS=Homo sapiens OX=9606 GN=MMS19 PE=1 SV=2	113.29	1030	[239-246]	yes	yes	2	0.026954	52.716	1	#N/A	10799	10799	0
GFVVAVPEHR	10	0	1109.6	Q99487	Q99487	PAFA2_HUMAN	PAFAH2	Platelet-activating factor acetylhydrolase 2, cytoplasmic OS=Homo sapiens OX=9606 GN=PAFAH2 PE=1 SV=1	44.036	392	[128-137]	yes	yes	2	0.0088889	66.621	1	#N/A	10724	10724	0
SQTDFAFVTGNLIGK	15	0	1596.81	Q99487	Q99487	PAFA2_HUMAN	PAFAH2	Platelet-activating factor acetylhydrolase 2, cytoplasmic OS=Homo sapiens OX=9606 GN=PAFAH2 PE=1 SV=1	44.036	392	[316-330]	yes	yes	2	8.429e-05	101.6	1	1	23653	13195	10458
ASFPVQILPNLYLGSAR	17	0	1845.01	Q99956	Q99956	DUS9_HUMAN	DUSP9	Dual specificity protein phosphatase 9 OS=Homo sapiens OX=9606 GN=DUSP9 PE=1 SV=1	41.868	384	[201-217]	yes	yes	2	0.0021932	69.345	1	1	23345	14294	9051
EEGYLAYYLQGGFSR	15	0	1751.82	Q99956	Q99956	DUS9_HUMAN	DUSP9	Dual specificity protein phosphatase 9 OS=Homo sapiens OX=9606 GN=DUSP9 PE=1 SV=1	41.868	384	[115-129]	yes	yes	2	0.054946	41.383	1	#N/A	41633	41633	0
CFQEMLEEEEEHEWFIPAR	19	0	2508.07	Q9BPZ3	Q9BPZ3	PAIP2_HUMAN	PAIP2	Polyadenylate-binding protein-interacting protein 2 OS=Homo sapiens OX=9606 GN=PAIP2 PE=1 SV=1	14.984	127	[60-78]	yes	yes	3	5.0602e-05	92.31	2	2	124840	69497	55344
QIEEELWEEEFIER	14	0	1877.87	Q9BPZ3	Q9BPZ3	PAIP2_HUMAN	PAIP2	Polyadenylate-binding protein-interacting protein 2 OS=Homo sapiens OX=9606 GN=PAIP2 PE=1 SV=1	14.984	127	[46-59]	yes	yes	2;3	8.7988e-42	305.11	3	1	485660	477960	7692.1
EQVLDVLTK	9	0	1043.59	Q9BQG2	Q9BQG2	NUD12_HUMAN	NUDT12	NAD-capped RNA hydrolase NUDT12 OS=Homo sapiens OX=9606 GN=NUDT12 PE=1 SV=1	52.076	462	[425-433]	yes	yes	2	0.042687	44.863	1	#N/A	77124	77124	0
LCQLNYTDIK	10	0	1266.63	Q9BQG2	Q9BQG2	NUD12_HUMAN	NUDT12	NAD-capped RNA hydrolase NUDT12 OS=Homo sapiens OX=9606 GN=NUDT12 PE=1 SV=1	52.076	462	[176-185]	yes	yes	2	0.0021197	90.629	1	#N/A	85443	85443	0
DQEQVELEGESSAPPR	16	0	1769.81	Q9BW61	Q9BW61	DDA1_HUMAN	DDA1	DET1- and DDB1-associated protein 1 OS=Homo sapiens OX=9606 GN=DDA1 PE=1 SV=1	11.835	102	[73-88]	yes	yes	2	7.2903e-05	121.24	1	#N/A	103900	103900	0
EYPSEQIIVTEK	12	0	1434.72	Q9BW61	Q9BW61	DDA1_HUMAN	DDA1	DET1- and DDB1-associated protein 1 OS=Homo sapiens OX=9606 GN=DDA1 PE=1 SV=1	11.835	102	[40-51]	yes	yes	2	0.0029535	76.655	1	2	210750	126930	83821
SLYTHSYEVPDHDNWPK	17	0	2086.94	Q9BY49	Q9BY49	PECR_HUMAN	PECR	Peroxisomal trans-2-enoyl-CoA reductase OS=Homo sapiens OX=9606 GN=PECR PE=1 SV=2	32.544	303	[266-282]	yes	yes	3	0.000197	82.663	1	#N/A	24480	24480	0
SYLAPGLLQGQVAIVTGGATGIGK	24	0	2270.26	Q9BY49	Q9BY49	PECR_HUMAN	PECR	Peroxisomal trans-2-enoyl-CoA reductase OS=Homo sapiens OX=9606 GN=PECR PE=1 SV=2	32.544	303	[9-32]	yes	yes	2	0.00027985	94.01	1	#N/A	30046	30046	0
DSIHLTPVLTSSILNQLTGR	20	0	2164.19	Q9GZT4	Q9GZT4	SRR_HUMAN	SRR	Serine racemase OS=Homo sapiens OX=9606 GN=SRR PE=1 SV=1	36.566	340	[21-40]	yes	yes	3	7.9913e-05	92.993	1	1	26036	15263	10772
SSIGLNTWPIIR	12	0	1355.76	Q9GZT4	Q9GZT4	SRR_HUMAN	SRR	Serine racemase OS=Homo sapiens OX=9606 GN=SRR PE=1 SV=1	36.566	340	[242-253]	yes	yes	2	0.00036642	111.06	1	#N/A	19375	19375	0
FGFEIIETK	9	0	1082.56	Q9GZZ1	Q9GZZ1	NAA50_HUMAN	NAA50	N-alpha-acetyltransferase 50 OS=Homo sapiens OX=9606 GN=NAA50 PE=1 SV=1	19.398	169	[127-135]	yes	yes	2	0.004656	77.318	1	#N/A	9960.9	9960.9	0
LNQVIFPVSYNDK	13	0	1535.8	Q9GZZ1	Q9GZZ1	NAA50_HUMAN	NAA50	N-alpha-acetyltransferase 50 OS=Homo sapiens OX=9606 GN=NAA50 PE=1 SV=1	19.398	169	[22-34]	yes	yes	2	0.0069702	67.153	1	#N/A	32645	32645	0
APGDEEAQVENLITANATEPQK	22	0	2324.11	Q9H0Q3	Q9H0Q3	FXYD6_HUMAN	FXYD6	FXYD domain-containing ion transport regulator 6 OS=Homo sapiens OX=9606 GN=FXYD6 PE=1 SV=1	10.542	95	[71-92]	yes	yes	3	0.0015528	60.278	1	#N/A	56061	56061	0
EMDPFHYDYQTLR	13	0	1713.75	Q9H0Q3	Q9H0Q3	FXYD6_HUMAN	FXYD6	FXYD domain-containing ion transport regulator 6 OS=Homo sapiens OX=9606 GN=FXYD6 PE=1 SV=1	10.542	95	[26-38]	yes	yes	3	6.8429e-05	113.65	1	#N/A	21124	21124	0
SLHTLVGQLDLR	12	0	1350.76	Q9NS73	Q9NS73	MBIP1_HUMAN	MBIP	MAP3K12-binding inhibitory protein 1 OS=Homo sapiens OX=9606 GN=MBIP PE=1 SV=2	39.281	344	[36-47]	yes	yes	3	0.015083	48.568	1	#N/A	8805.9	8805.9	0
TQIHFDPEVVQIK	13	0	1552.82	Q9NS73	Q9NS73	MBIP1_HUMAN	MBIP	MAP3K12-binding inhibitory protein 1 OS=Homo sapiens OX=9606 GN=MBIP PE=1 SV=2	39.281	344	[141-153]	yes	yes	3	7.9192e-05	117.07	1	1	22029	17942	4087.2
ATEGDVELELETETSGPERPPEKPR	25	2	2765.34	Q9NX55	Q9NX55	HYPK_HUMAN	HYPK	Huntingtin-interacting protein K OS=Homo sapiens OX=9606 GN=HYPK PE=1 SV=3	13.651	121	[2-26]	yes	yes	3	5.9212e-05	106.43	1	1	144850	141730	3117.8
EHMGNVVEALIALTN	15	0	1609.81	Q9NX55	Q9NX55	HYPK_HUMAN	HYPK	Huntingtin-interacting protein K OS=Homo sapiens OX=9606 GN=HYPK PE=1 SV=3	13.651	121	[107-121]	yes	yes	2	7.0186e-05	103.88	1	1	144400	53987	90415
IIQEQDAGLDALSSIISR	18	0	1928.02	Q9UNK0	Q9UNK0	STX8_HUMAN	STX8	Syntaxin-8 OS=Homo sapiens OX=9606 GN=STX8 PE=1 SV=2	26.907	236	[147-164]	yes	yes	2;3	5.9778e-05	115.5	2	1	85909	77108	8800.9
QNLLDDLVTR	10	0	1185.64	Q9UNK0	Q9UNK0	STX8_HUMAN	STX8	Syntaxin-8 OS=Homo sapiens OX=9606 GN=STX8 PE=1 SV=2	26.907	236	[80-89]	yes	yes	2	0.010404	64.04	1	1	29623	20333	9290.1
LKEVDDVLGGAAAWENVDSTAESCPK	26	1	2760.29	Q9Y2Y1	Q9Y2Y1	RPC10_HUMAN	POLR3K	DNA-directed RNA polymerase III subunit RPC10 OS=Homo sapiens OX=9606 GN=POLR3K PE=1 SV=3	12.32	108	[46-71]	yes	yes	3	0.017532	51.844	1	1	52687	45850	6836.8
SADEPMTTFYK	11	0	1288.56	Q9Y2Y1	Q9Y2Y1	RPC10_HUMAN	POLR3K	DNA-directed RNA polymerase III subunit RPC10 OS=Homo sapiens OX=9606 GN=POLR3K PE=1 SV=3	12.32	108	[86-96]	yes	yes	2	0.0019939	87.913	1	1	111410	65996	45412
HSDFFNVK	8	0	992.472	Q9Y399	Q9Y399	RT02_HUMAN	MRPS2	28S ribosomal protein S2, mitochondrial OS=Homo sapiens OX=9606 GN=MRPS2 PE=1 SV=1	33.249	296	[69-76]	yes	yes	2	0.034004	49.833	1	#N/A	24369	24369	0
LLFGPTVR	8	0	901.539	Q9Y399	Q9Y399	RT02_HUMAN	MRPS2	28S ribosomal protein S2, mitochondrial OS=Homo sapiens OX=9606 GN=MRPS2 PE=1 SV=1	33.249	296	[181-188]	yes	yes	2	0.020682	57.281	1	1	73722	46074	27648
SAAASNLSGLSLQEAQQILNVSK	23	0	2328.23	Q9Y3D7	Q9Y3D7	TIM16_HUMAN	PAM16	Mitochondrial import inner membrane translocase subunit TIM16 OS=Homo sapiens OX=9606 GN=PAM16 PE=1 SV=2	13.825	125	[45-67]	yes	yes	2;3	1.2766e-28	228.46	2	2	600670	437910	162750
SVGGSFYLQSK	11	0	1171.59	Q9Y3D7	Q9Y3D7	TIM16_HUMAN	PAM16	Mitochondrial import inner membrane translocase subunit TIM16 OS=Homo sapiens OX=9606 GN=PAM16 PE=1 SV=2	13.825	125	[87-97]	yes	yes	2	0.0006164	115.78	1	#N/A	244950	244950	0
TLLQQDVK	8	0	943.534	Q9Y6D0	Q9Y6D0	SELK_HUMAN	SELENOK	Selenoprotein K OS=Homo sapiens OX=9606 GN=SELENOK PE=1 SV=3	10.645	94	[40-47]	yes	yes	2	0.0032821	98.299	1	1	57857	43475	14381
VYISNGQVLDSR	12	0	1349.69	Q9Y6D0	Q9Y6D0	SELK_HUMAN	SELENOK	Selenoprotein K OS=Homo sapiens OX=9606 GN=SELENOK PE=1 SV=3	10.645	94	[2-13]	yes	yes	2	9.3345e-06	162.38	1	1	203770	144860	58908
IFIGSIWDSLH	11	0	1286.67	YP_001129412.1	YP_001129412.1	#N/A	#N/A	vIRF-4 [Human gammaherpesvirus 8]	97.956	911	[901-911]	yes	yes	2	0.0016438	108.46	1	#N/A	15736	15736	0
VFQPTVLYSAPEPAVNPEVSHLPTELER	28	0	3118.6	YP_001129412.1	YP_001129412.1	#N/A	#N/A	vIRF-4 [Human gammaherpesvirus 8]	97.956	911	[586-613]	yes	yes	3	0.0065888	45.862	1	#N/A	19254	19254	0
QTDVEEWTSWDEDAPTSVK	19	0	2221.97	O00559	O00559	RCAS1_HUMAN	EBAG9	Receptor-binding cancer antigen expressed on SiSo cells OS=Homo sapiens OX=9606 GN=EBAG9 PE=1 SV=1	24.377	213	[54-72]	yes	yes	2	0.00032928	86.641	1	1	27826	19040	8785.9
DAFELFDTDKDEAIDYHELK	20	1	2413.1	O15182	O15182	CETN3_HUMAN	CETN3	Centrin-3 OS=Homo sapiens OX=9606 GN=CETN3 PE=1 SV=2	19.55	167	[32-51]	yes	yes	3	0.00039243	95.814	1	1	214650	153010	61641
DLVSFPLSPAVR	12	0	1299.72	O43502	O43502	RA51C_HUMAN	RAD51C	DNA repair protein RAD51 homolog 3 OS=Homo sapiens OX=9606 GN=RAD51C PE=1 SV=1	42.19	376	[13-24]	yes	yes	2	0.0033098	74.162	1	#N/A	33084	33084	0
EYTDENIQEGLAPKPPPPIK	20	1	2235.14	O43513	O43513	MED7_HUMAN	MED7	Mediator of RNA polymerase II transcription subunit 7 OS=Homo sapiens OX=9606 GN=MED7 PE=1 SV=1	27.245	233	[20-39]	yes	yes	3	0.0077999	66.827	1	#N/A	13758	13758	0
EIPIEGLEFMGHGK	14	0	1555.77	O43715	O43715	TRIA1_HUMAN	TRIAP1	TP53-regulated inhibitor of apoptosis 1 OS=Homo sapiens OX=9606 GN=TRIAP1 PE=1 SV=1	8.786	76	[56-69]	yes	yes	2	0.0021066	78.908	1	1	69530	50266	19264
TQSSLVPALTDFVR	14	0	1532.82	O60888	O60888	CUTA_HUMAN	CUTA	Protein CutA OS=Homo sapiens OX=9606 GN=CUTA PE=1 SV=2	19.116	179	[125-138]	yes	yes	2	8.5395e-05	117.23	1	#N/A	97046	97046	0
PGPGLLDNAIDSGSSAAQLPQK	22	0	2135.09	O75056	O75056	SDC3_HUMAN	SDC3	Syndecan-3 OS=Homo sapiens OX=9606 GN=SDC3 PE=1 SV=2	45.497	442	[356-377]	yes	yes	3	0.0010429	65.454	2	#N/A	36591	36591	0
AQLVEIVGCHFR	12	0	1427.73	O75446	O75446	SAP30_HUMAN	SAP30	Histone deacetylase complex subunit SAP30 OS=Homo sapiens OX=9606 GN=SAP30 PE=1 SV=1	23.306	220	[176-187]	yes	yes	2	0.00041302	107.79	1	1	25284	19622	5662.7
VLEAETQILTDWQDK	15	0	1787.89	O75528	O75528	TADA3_HUMAN	TADA3	Transcriptional adapter 3 OS=Homo sapiens OX=9606 GN=TADA3 PE=1 SV=1	48.902	432	[63-77]	yes	yes	2	1.3251e-05	108.59	1	#N/A	46934	46934	0
LASALLAEQEPQPER	15	0	1650.86	O95396	O95396	MOCS3_HUMAN	MOCS3	Adenylyltransferase and sulfurtransferase MOCS3 OS=Homo sapiens OX=9606 GN=MOCS3 PE=1 SV=1	49.669	460	[28-42]	yes	yes	2	0.0031059	70.438	1	#N/A	19946	19946	0
TDTLIEYASLEDFQNSR	17	0	2000.93	O95490	O95490	AGRL2_HUMAN	ADGRL2	Adhesion G protein-coupled receptor L2 OS=Homo sapiens OX=9606 GN=ADGRL2 PE=1 SV=2	163.349	1459	[180-196]	yes	yes	2	0.0049044	62.042	1	#N/A	33100	33100	0
VKEEIIEAFVQELR	14	1	1701.93	P50552	P50552	VASP_HUMAN	VASP	Vasodilator-stimulated phosphoprotein OS=Homo sapiens OX=9606 GN=VASP PE=1 SV=3	39.83	380	[362-375]	yes	yes	3	0.0012372	79.614	#N/A	1	3069.3	0	3069.3
GLSSLLYGSIPK	12	0	1233.7	P53007	P53007	TXTP_HUMAN	SLC25A1	Tricarboxylate transport protein, mitochondrial OS=Homo sapiens OX=9606 GN=SLC25A1 PE=1 SV=2	34.013	311	[86-97]	yes	yes	2	0.0028501	77.379	1	1	66198	48847	17350
QIYYSDKYDDEEFEYR	16	1	2161.91	P61024	P61024	CKS1_HUMAN	CKS1B	Cyclin-dependent kinases regulatory subunit 1 OS=Homo sapiens OX=9606 GN=CKS1B PE=1 SV=1	9.66	79	[5-20]	yes	yes	3	0.0002883	95.347	1	1	167790	131200	36596
AAAMDVDTPSGTNSGAGK	18	0	1648.74	P62877	P62877	RBX1_HUMAN	RBX1	E3 ubiquitin-protein ligase RBX1 OS=Homo sapiens OX=9606 GN=RBX1 PE=1 SV=1	12.274	108	[2-19]	yes	yes	2	3.0196e-41	246.53	1	#N/A	302920	302920	0
ENATVAHLVGALR	13	0	1349.74	Q13158	Q13158	FADD_HUMAN	FADD	FAS-associated death domain protein OS=Homo sapiens OX=9606 GN=FADD PE=1 SV=1	23.279	208	[154-166]	yes	yes	3	0.0049998	60.628	1	1	18030	13128	4901.4
LYSIILSAPIPEPK	14	0	1539.89	Q13277	Q13277	STX3_HUMAN	STX3	Syntaxin-3 OS=Homo sapiens OX=9606 GN=STX3 PE=1 SV=3	33.155	289	[59-72]	yes	yes	2	7.4034e-05	130.94	1	1	53225	36074	17152
VQVEDIVFLIR	11	0	1329.77	Q15543	Q15543	TAF13_HUMAN	TAF13	Transcription initiation factor TFIID subunit 13 OS=Homo sapiens OX=9606 GN=TAF13 PE=1 SV=1	14.287	124	[81-91]	yes	yes	2	0.0021355	85.377	1	1	30878	22413	8465.6
LTTDVDPDLDQDED	14	0	1589.66	Q629K1	Q629K1	TRIQK_HUMAN	TRIQK	Triple QxxK/R motif-containing protein OS=Homo sapiens OX=9606 GN=TRIQK PE=3 SV=1	9.683	86	[73-86]	yes	yes	2	8.7545e-05	127.83	1	#N/A	32671	32671	0
GLGAAEFGGAAGNVEAPGETFAQR	24	0	2276.08	Q6EEV4	Q6EEV4	GL1AD_HUMAN	POLR2M	DNA-directed RNA polymerase II subunit GRINL1A, isoforms 4/5 OS=Homo sapiens OX=9606 GN=POLR2M PE=1 SV=1	15.131	148	[53-76]	yes	yes	2	0.0004059	84.874	1	#N/A	21728	21728	0
KPAEQAEETAPIEATATKEEEGSS	24	2	2502.16	Q8N4Q1	Q8N4Q1	MIA40_HUMAN	CHCHD4	Mitochondrial intermembrane space import and assembly protein 40 OS=Homo sapiens OX=9606 GN=CHCHD4 PE=1 SV=1	15.996	142	[119-142]	yes	yes	3	2.8451e-162	312.01	1	1	414900	343870	71024
LPADTCLLEFAR	12	0	1404.71	Q8NF37	Q8NF37	PCAT1_HUMAN	LPCAT1	Lysophosphatidylcholine acyltransferase 1 OS=Homo sapiens OX=9606 GN=LPCAT1 PE=1 SV=2	59.151	534	[325-336]	yes	yes	2	0.00035929	117.02	1	#N/A	35312	35312	0
AATALLEAGLAR	12	0	1155.66	Q8WUK0	Q8WUK0	PTPM1_HUMAN	PTPMT1	Phosphatidylglycerophosphatase and protein-tyrosine phosphatase 1 OS=Homo sapiens OX=9606 GN=PTPMT1 PE=1 SV=1	22.844	201	[2-13]	yes	yes	2	0.00017957	120.45	1	1	54258	39787	14471
SASDLSEDLFK	11	0	1210.57	Q92541	Q92541	RTF1_HUMAN	RTF1	RNA polymerase-associated protein RTF1 homolog OS=Homo sapiens OX=9606 GN=RTF1 PE=1 SV=4	80.313	710	[650-660]	yes	yes	2	0.0045912	72.006	1	1	60744	40751	19992
LGAAQSPFNDLNR	13	0	1401.7	Q96D05	Q96D05	F241B_HUMAN	FAM241B	Protein FAM241B OS=Homo sapiens OX=9606 GN=FAM241B PE=1 SV=1	13.238	121	[57-69]	yes	yes	2	0.00068702	94.363	1	2	301680	229000	72688
FSAMFQEK	8	0	986.453	Q96KQ4	Q96KQ4	ASPP1_HUMAN	PPP1R13B	Apoptosis-stimulating of p53 protein 1 OS=Homo sapiens OX=9606 GN=PPP1R13B PE=1 SV=3	119.565	1090	[217-224]	yes	yes	2	0.0066757	83.614	1	#N/A	253540	253540	0
GGAGATFECNICLETAR	17	0	1825.81	Q99942	Q99942	RNF5_HUMAN	RNF5	E3 ubiquitin-protein ligase RNF5 OS=Homo sapiens OX=9606 GN=RNF5 PE=1 SV=1	19.881	180	[19-35]	yes	yes	2	4.4477e-08	167.14	1	1	112510	96959	15547
GADDAADADTAIINAEGGQNNSEEKK	26	1	2603.16	Q9BY67	Q9BY67	CADM1_HUMAN	CADM1	Cell adhesion molecule 1 OS=Homo sapiens OX=9606 GN=CADM1 PE=1 SV=2	48.509	442	[413-438]	yes	yes	3	0.0001657	92.275	1	1	67386	64550	2835.5
QQEVVVAGSSLPTSSK	16	0	1615.84	Q9H3P7	Q9H3P7	GCP60_HUMAN	ACBD3	Golgi resident protein GCP60 OS=Homo sapiens OX=9606 GN=ACBD3 PE=1 SV=4	60.593	528	[307-322]	yes	yes	2	0.00013851	90.731	1	#N/A	38708	38708	0
SLAEGNLLYQPQLDTLK	17	0	1902.01	Q9H9H4	Q9H9H4	VP37B_HUMAN	VPS37B	Vacuolar protein sorting-associated protein 37B OS=Homo sapiens OX=9606 GN=VPS37B PE=1 SV=1	31.307	285	[54-70]	yes	yes	2	2.7691e-07	121.04	1	#N/A	22324	22324	0
LLNGIGGCSSSSDSGSAEK	19	0	1824.82	Q9NS37	Q9NS37	ZHANG_HUMAN	CREBZF	CREB/ATF bZIP transcription factor OS=Homo sapiens OX=9606 GN=CREBZF PE=1 SV=2	37.134	354	[166-184]	yes	yes	2;3	0.0018291	43.794	6	#N/A	6248000	6248000	0
AREEENYSFLPLVHNIIK	18	1	2171.14	Q9NWA0	Q9NWA0	MED9_HUMAN	MED9	Mediator of RNA polymerase II transcription subunit 9 OS=Homo sapiens OX=9606 GN=MED9 PE=1 SV=1	16.403	146	[57-74]	yes	yes	3	0.00079709	86.005	1	#N/A	23414	23414	0
VQLANQIYDLVDR	13	0	1545.82	Q9NXR8	Q9NXR8	ING3_HUMAN	ING3	Inhibitor of growth protein 3 OS=Homo sapiens OX=9606 GN=ING3 PE=1 SV=2	46.743	418	[80-92]	yes	yes	2	0.00017947	116.54	1	1	37231	25578	11653
LGSTIFVANLDFK	13	0	1423.77	Q9P2K5	Q9P2K5	MYEF2_HUMAN	MYEF2	Myelin expression factor 2 OS=Homo sapiens OX=9606 GN=MYEF2 PE=1 SV=3	64.122	600	[231-243]	yes	yes	2	0.0016491	98.353	1	1	50904	48680	2223.6
GSYNDFSFVTHTNR	14	0	1643.73	Q9UG56	Q9UG56	PISD_HUMAN	PISD	Phosphatidylserine decarboxylase proenzyme, mitochondrial OS=Homo sapiens OX=9606 GN=PISD PE=1 SV=4	46.672	409	[347-360]	yes	yes	2	0.0023283	74.46	1	#N/A	17116	17116	0
DFNQNFILTAQASPSNTVWK	20	0	2280.12	Q9UKK6	Q9UKK6	NXT1_HUMAN	NXT1	NTF2-related export protein 1 OS=Homo sapiens OX=9606 GN=NXT1 PE=1 SV=1	15.847	140	[108-127]	yes	yes	2;3	5.261e-19	167.92	2	2	280550	251750	28803
SVEITTDNILEGR	13	0	1445.74	Q9UKV5	Q9UKV5	AMFR_HUMAN	AMFR	E3 ubiquitin-protein ligase AMFR OS=Homo sapiens OX=9606 GN=AMFR PE=1 SV=2	72.996	643	[485-497]	yes	yes	2	0.013235	57.836	2	1	39531	28570	10960
FDLHTSSHLDTLLER	15	0	1782.89	Q9UPN7	Q9UPN7	PP6R1_HUMAN	PPP6R1	Serine/threonine-protein phosphatase 6 regulatory subunit 1 OS=Homo sapiens OX=9606 GN=PPP6R1 PE=1 SV=5	96.724	881	[5-19]	yes	yes	3	0.0032894	52.453	1	1	21952	18972	2979.8
STDTGVSLPSYEEDQGSK	18	0	1898.84	Q9Y241	Q9Y241	HIG1A_HUMAN	HIGD1A	HIG1 domain family member 1A, mitochondrial OS=Homo sapiens OX=9606 GN=HIGD1A PE=1 SV=1	10.143	93	[2-19]	yes	yes	2	6.0396e-14	168.31	1	2	503650	349470	154180
LSTSPDVIQGHQPR	14	0	1533.79	Q9Y385	Q9Y385	UB2J1_HUMAN	UBE2J1	Ubiquitin-conjugating enzyme E2 J1 OS=Homo sapiens OX=9606 GN=UBE2J1 PE=1 SV=2	35.199	318	[265-278]	yes	yes	2	1.74e-05	143.97	1	1	44557	36691	7865.9
