# Supplementary material for: Methylation of KSHV vCyclin by PRMT5 contributes to cell cycle progression and cell proliferation
Source: PLoS Pathog. 2024 Sep 10;20(9):e1012535. doi: 10.1371/journal.ppat.1012535 (PMC11421797; doi:10.1371/journal.ppat.1012535)
Supplement: S2 Table — (XLSX) [file ppat.1012535.s010.xlsx]

## Sheet: protein 
Accession	Gene	Description	ΣCoverage	Σ# Proteins	Σ# Unique Peptides	Σ# Peptides	Σ# PSMs	Coverage vCyclin-Flag	Σ# Peptides vCyclin-Flag	# PSM vCyclin-Flag	Coverage CON-Flag	# Peptides CON-Flag	# PSM CON-Flag	# AAs	MW [kDa]	calc. pI
M0QZ52	CALM1	Calmodulin OS=Homo sapiens OX=9606 GN=CALM1 PE=1 SV=1 - [M0QZ52_HUMAN]	62.65	9	4	4	8	62.65	3	4	51.81	2	4	83	9.34832	4.03076
Q9BSW5	RPS2	RPS2 protein (Fragment) OS=Homo sapiens OX=9606 GN=RPS2 PE=2 SV=2 - [Q9BSW5_HUMAN]	22.68	13	1	2	2	22.68	2	2				97	10.5344	9.17334
U3KQF2	ARF4	ADP-ribosylation factor 4 OS=Homo sapiens OX=9606 GN=ARF4 PE=1 SV=1 - [U3KQF2_HUMAN]	21.13	3	1	1	1	21.13	1	1				71	8.02609	4.95752
A0A5H1ZRS9	IGKV2D-29	Immunoglobulin kappa variable 2D-29 OS=Homo sapiens OX=9606 GN=IGKV2D-29 PE=1 SV=1 - [A0A5H1ZRS9_HUMAN]	19.61	287	1	2	5	19.61	2	4	12.75	1	1	102	11.1846	5.93506
J3QKZ9	EIF4A1	RNA helicase (Fragment) OS=Homo sapiens OX=9606 GN=EIF4A1 PE=1 SV=8 - [J3QKZ9_HUMAN]	18.66	21	2	2	2	18.66	2	2				134	14.5856	8.646
M0R0C3	TIMM50	Mitochondrial import inner membrane translocase subunit TIM50 (Fragment) OS=Homo sapiens OX=9606 GN=TIMM50 PE=1 SV=1 - [M0R0C3_HUMAN]	18.27	5	2	2	2	18.27	2	2				104	11.9692	7.25439
F8VTZ0	PCBP2	Poly(rC)-binding protein 2 (Fragment) OS=Homo sapiens OX=9606 GN=PCBP2 PE=1 SV=1 - [F8VTZ0_HUMAN]	17.19	15	1	1	1	17.19	1	1				64	6.80161	8.19189
E9PLJ0	IPO7	Importin-7 OS=Homo sapiens OX=9606 GN=IPO7 PE=1 SV=1 - [E9PLJ0_HUMAN]	17.19	2	1	1	1	17.19	1	1				64	7.14055	4.95752
Q53SZ4	CAD	Uncharacterized protein CAD (Fragment) OS=Homo sapiens OX=9606 GN=CAD PE=4 SV=1 - [Q53SZ4_HUMAN]	16.22	4	1	1	1	16.22	1	1				74	7.81889	4.14502
P16403	H1-2	Histone H1.2 OS=Homo sapiens OX=9606 GN=H1-2 PE=1 SV=2 - [H12_HUMAN]	15.02	10	3	3	3	15.02	3	3				213	21.3517	10.9312
P12004	PCNA	Proliferating cell nuclear antigen OS=Homo sapiens OX=9606 GN=PCNA PE=1 SV=1 - [PCNA_HUMAN]	14.56	7	3	3	4	14.56	3	4				261	28.7503	4.69092
C9JQT6	IPO5	Importin-5 (Fragment) OS=Homo sapiens OX=9606 GN=IPO5 PE=1 SV=2 - [C9JQT6_HUMAN]	12.86	12	1	1	1	12.86	1	1				70	7.79815	6.62451
H0Y3U0	PVALB	Parvalbumin alpha (Fragment) OS=Homo sapiens OX=9606 GN=PVALB PE=1 SV=1 - [H0Y3U0_HUMAN]	12.26	1	1	1	1	12.26	1	1				106	11.5917	5.07178
P13645	KRT10	Keratin, type I cytoskeletal 10 OS=Homo sapiens OX=9606 GN=KRT10 PE=1 SV=6 - [K1C10_HUMAN]	12.16	8	6	6	7	9.93	5	5	3.77	2	2	584	58.7917	5.21143
E5RK27	VDAC3	Voltage-dependent anion-selective channel protein 3 (Fragment) OS=Homo sapiens OX=9606 GN=VDAC3 PE=1 SV=1 - [E5RK27_HUMAN]	12.04	5	1	1	1	12.04	1	1				108	11.8468	7.94287
H7C366	GART	Trifunctional purine biosynthetic protein adenosine-3 (Fragment) OS=Homo sapiens OX=9606 GN=GART PE=1 SV=1 - [H7C366_HUMAN]	11.72	8	2	2	2	11.72	2	2				145	15.1145	5.94775
C9J931	RHEB	GTP-binding protein Rheb OS=Homo sapiens OX=9606 GN=RHEB PE=1 SV=1 - [C9J931_HUMAN]	11.39	4	1	1	1	11.39	1	1				79	8.66837	6.02393
P49411	TUFM	Elongation factor Tu, mitochondrial OS=Homo sapiens OX=9606 GN=TUFM PE=1 SV=2 - [EFTU_HUMAN]	11.06	3	4	4	4	11.06	4	4				452	49.5102	7.60596
P35527	KRT9	Keratin, type I cytoskeletal 9 OS=Homo sapiens OX=9606 GN=KRT9 PE=1 SV=3 - [K1C9_HUMAN]	10.91	2	6	6	6	6.26	4	4	4.65	2	2	623	62.0268	5.23682
H0Y9P0	RACK1	Receptor of-activated protein C kinase 1 (Fragment) OS=Homo sapiens OX=9606 GN=RACK1 PE=1 SV=1 - [H0Y9P0_HUMAN]	10.84	10	1	1	1	10.84	1	1				83	8.75522	4.42432
H6VRF8	KRT1	Cytokeratin-1 OS=Homo sapiens OX=9606 GN=KRT1 PE=3 SV=1 - [H6VRF8_HUMAN]	10.09	8	6	6	7	8.85	5	5	2.8	2	2	644	66.013	8.11865
E5RG53	MCM4	DNA replication licensing factor MCM4 OS=Homo sapiens OX=9606 GN=MCM4 PE=1 SV=1 - [E5RG53_HUMAN]	9.88	8	1	1	1	9.88	1	1				81	8.64717	11.3999
A0A024R3V9	NPM1	Nucleophosmin OS=Homo sapiens OX=9606 GN=hCG_37498 PE=4 SV=1 - [A0A024R3V9_HUMAN]	9.78	7	1	1	1	9.78	1	1				92	10.9726	9.74463
E9PQ34	SERPINH1	Serpin H1 (Fragment) OS=Homo sapiens OX=9606 GN=SERPINH1 PE=1 SV=1 - [E9PQ34_HUMAN]	9.15	12	1	1	1	9.15	1	1				142	15.2919	8.83643
Q15651	HMGN3	High mobility group nucleosome-binding domain-containing protein 3 OS=Homo sapiens OX=9606 GN=HMGN3 PE=1 SV=2 - [HMGN3_HUMAN]	9.09	2	1	1	1	9.09	1	1				99	10.6595	9.65674
K7ER16	FARSA	Phenylalanine--tRNA ligase alpha subunit OS=Homo sapiens OX=9606 GN=FARSA PE=1 SV=1 - [K7ER16_HUMAN]	8.94	5	2	2	3	8.94	2	3				235	26.0205	6.66846
A0A286YEX5	CHCHD3	MICOS complex subunit MIC19 (Fragment) OS=Homo sapiens OX=9606 GN=CHCHD3 PE=1 SV=1 - [A0A286YEX5_HUMAN]	8.91	5	1	1	1	8.91	1	1				101	11.382	9.0415
D6RBD7	EEF1E1	Eukaryotic translation elongation factor 1 epsilon-1 OS=Homo sapiens OX=9606 GN=EEF1E1 PE=1 SV=1 - [D6RBD7_HUMAN]	7.33	3	1	1	1	7.33	1	1				150	16.6758	8.11865
E9PM91	POLD3	DNA polymerase delta subunit 3 (Fragment) OS=Homo sapiens OX=9606 GN=POLD3 PE=1 SV=1 - [E9PM91_HUMAN]	7.21	8	1	1	1	7.21	1	1				111	12.1632	8.86572
A0A3B3ITH9	CTPS1	CTP synthase 1 (Fragment) OS=Homo sapiens OX=9606 GN=CTPS1 PE=1 SV=1 - [A0A3B3ITH9_HUMAN]	7.21	9	1	1	1	7.21	1	1				111	12.1233	5.90967
J3QKT1	DHRS7B	Dehydrogenase/reductase SDR family member 7B (Fragment) OS=Homo sapiens OX=9606 GN=DHRS7B PE=1 SV=1 - [J3QKT1_HUMAN]	7.14	3	1	1	1	7.14	1	1				126	13.3453	9.72998
F5H282	TCP1	T-complex protein 1 subunit alpha OS=Homo sapiens OX=9606 GN=TCP1 PE=1 SV=1 - [F5H282_HUMAN]	6.93	3	1	1	2	6.93	1	2				332	36.4332	7.02002
H3BNN5	NUP93	93 kDa nucleoporin (Fragment) OS=Homo sapiens OX=9606 GN=NUP93 PE=1 SV=1 - [H3BNN5_HUMAN]	6.82	7	1	1	1	6.82	1	1				132	14.8615	4.97021
E9PM09	CCT3	T-complex protein 1 subunit gamma (Fragment) OS=Homo sapiens OX=9606 GN=CCT3 PE=1 SV=1 - [E9PM09_HUMAN]	6.49	9	1	1	1	6.49	1	1				154	16.8697	8.47021
A0A0A0MSI0	PRDX1	Peroxiredoxin-1 (Fragment) OS=Homo sapiens OX=9606 GN=PRDX1 PE=1 SV=1 - [A0A0A0MSI0_HUMAN]	6.43	3	1	1	1	6.43	1	1				171	18.9637	6.91748
C9J365	SSR3	Signal sequence receptor subunit gamma OS=Homo sapiens OX=9606 GN=SSR3 PE=1 SV=1 - [C9J365_HUMAN]	6.02	3	1	1	1	6.02	1	1				133	15.1031	9.62744
E7ESG8	PPP2CA	Serine/threonine-protein phosphatase (Fragment) OS=Homo sapiens OX=9606 GN=PPP2CA PE=1 SV=1 - [E7ESG8_HUMAN]	5.52	8	1	1	1	5.52	1	1				145	16.8435	5.87158
A0A1B0GV93	HSD17B12	Very-long-chain 3-oxoacyl-CoA reductase OS=Homo sapiens OX=9606 GN=HSD17B12 PE=1 SV=1 - [A0A1B0GV93_HUMAN]	5.43	6	2	2	2	5.43	2	2				276	30.342	9.46631
E5RIU6	CDK1	Cyclin-dependent kinase 1 (Fragment) OS=Homo sapiens OX=9606 GN=CDK1 PE=1 SV=2 - [E5RIU6_HUMAN]	5.29	7	1	1	1	5.29	1	1				189	21.7245	8.51416
A0A494C1T2	MTHFD1	C-1-tetrahydrofolate synthase, cytoplasmic (Fragment) OS=Homo sapiens OX=9606 GN=MTHFD1 PE=1 SV=1 - [A0A494C1T2_HUMAN]	4.97	8	3	3	3	4.97	3	3				644	69.7705	8.27979
A0A090N8G0	GARS	Diadenosine tetraphosphate synthetase OS=Homo sapiens OX=9606 GN=GARS PE=3 SV=1 - [A0A090N8G0_HUMAN]	4.67	7	3	3	3	4.67	3	3				685	77.4813	6.23975
H0YJX6	PRMT5	Protein arginine N-methyltransferase 5 (Fragment) OS=Homo sapiens OX=9606 GN=PRMT5 PE=1 SV=1 - [H0YJX6_HUMAN]	4.66	4	1	1	1	4.66	1	1				279	32.2913	5.90967
Q5HY57	EMD	Emerin OS=Homo sapiens OX=9606 GN=EMD PE=1 SV=1 - [Q5HY57_HUMAN]	4.57	2	1	1	1	4.57	1	1				219	24.9229	5.021
Q53SN7	AGPS	Alkylglycerone-phosphate synthase (Fragment) OS=Homo sapiens OX=9606 GN=AGPS PE=3 SV=1 - [Q53SN7_HUMAN]	4.37	5	1	1	1	4.37	1	1				183	20.4156	9.15869
B3KM36	BAG2	cDNA FLJ10153 fis, clone HEMBA1003417, highly similar to BAG family molecular chaperone regulator 2 OS=Homo sapiens OX=9606 PE=2 SV=1 - [B3KM36_HUMAN]	4.27	3	1	1	1	4.27	1	1				211	23.6972	6.69775
B4DDL9	CDK2	cDNA FLJ54979, highly similar to Homo sapiens cyclin-dependent kinase 2 (CDK2), transcript variant 2, mRNA OS=Homo sapiens OX=9606 PE=2 SV=1 - [B4DDL9_HUMAN]	4.2	5	1	1	1	4.2	1	1				238	27.1455	9.31982
Q96IR1	RPS4X	RPS4X protein (Fragment) OS=Homo sapiens OX=9606 GN=RPS4X PE=2 SV=2 - [Q96IR1_HUMAN]	4.12	9	1	1	1	4.12	1	1				243	27.2427	9.93506
Q6Y1H2	HACD2	Very-long-chain (3R)-3-hydroxyacyl-CoA dehydratase 2 OS=Homo sapiens OX=9606 GN=HACD2 PE=1 SV=1 - [HACD2_HUMAN]	3.94	1	1	1	1	3.94	1	1				254	28.3501	9.5542
B4DPN7	SPFH1	cDNA FLJ57553, highly similar to SPFH domain-containing protein 1 OS=Homo sapiens OX=9606 PE=2 SV=1 - [B4DPN7_HUMAN]	3.88	2	1	1	1	3.88	1	1				232	26.8021	8.73389
B4DP62	SLC25A1	Solute carrier family 25 (Mitochondrial carrier citrate transporter), member 1, isoform CRA_b OS=Homo sapiens OX=9606 GN=SLC25A1 PE=1 SV=1 - [B4DP62_HUMAN]	3.85	4	1	1	1	3.85	1	1				208	23.1952	9.62744
A0A024QZR3	PELO	Protein pelota homolog OS=Homo sapiens OX=9606 GN=hCG_2002731 PE=3 SV=1 - [A0A024QZR3_HUMAN]	3.64	3	1	1	1	3.64	1	1				385	43.35	6.34131
A0A6Q8PHJ4	AIFM1	Apoptosis-inducing factor 1, mitochondrial (Fragment) OS=Homo sapiens OX=9606 GN=AIFM1 PE=4 SV=1 - [A0A6Q8PHJ4_HUMAN]	3.49	11	1	1	1	3.49	1	1				229	25.1258	6.55127
H7C367	NONO	Non-POU domain-containing octamer-binding protein (Fragment) OS=Homo sapiens OX=9606 GN=NONO PE=1 SV=8 - [H7C367_HUMAN]	3.42	4	1	1	1	3.42	1	1				234	28.1822	6.45557
I6L965	KRT18	KRT18 protein (Fragment) OS=Homo sapiens OX=9606 GN=KRT18 PE=2 SV=1 - [I6L965_HUMAN]	3.23	4	1	1	1	3.23	1	1				372	42.1477	5.09717
A0A024R159	HSDL2	Hydroxysteroid dehydrogenase like 2, isoform CRA_c OS=Homo sapiens OX=9606 GN=HSDL2 PE=4 SV=1 - [A0A024R159_HUMAN]	2.9	3	1	1	1	2.9	1	1				345	37.2962	6.1001
Q8IWB6	TEX14	Inactive serine/threonine-protein kinase TEX14 OS=Homo sapiens OX=9606 GN=TEX14 PE=1 SV=2 - [TEX14_HUMAN]	2.87	1	1	1	1	2.87	1	1				1497	167.796	5.14795
A0A024R3J7	DDOST	Dolichyl-diphosphooligosaccharide--protein glycotransferase OS=Homo sapiens OX=9606 GN=hCG_2032701 PE=3 SV=1 - [A0A024R3J7_HUMAN]	2.84	2	2	2	2	2.84	2	2				703	80.3757	7.81104
P78527	PRKDC	DNA-dependent protein kinase catalytic subunit OS=Homo sapiens OX=9606 GN=PRKDC PE=1 SV=3 - [PRKDC_HUMAN]	2.83	3	12	12	12	2.83	12	12				4128	468.788	7.12256
I3L1P8	SLC25A11	Mitochondrial 2-oxoglutarate/malate carrier protein (Fragment) OS=Homo sapiens OX=9606 GN=SLC25A11 PE=1 SV=1 - [I3L1P8_HUMAN]	2.7	2	1	1	1	2.7	1	1				296	32.1618	9.77393
A0A494C1L1	LBR	3-beta-hydroxysterol Delta (14)-reductase OS=Homo sapiens OX=9606 GN=LBR PE=1 SV=1 - [A0A494C1L1_HUMAN]	2.68	3	1	1	1	2.68	1	1				411	46.8967	9.53955
B4DZT3	LMNB1	cDNA FLJ50934, highly similar to Lamin-B1 OS=Homo sapiens OX=9606 PE=2 SV=1 - [B4DZT3_HUMAN]	2.66	2	1	1	1	2.66	1	1				376	43.0074	5.12256
A8K3S0	RFC5	cDNA FLJ76127, highly similar to Homo sapiens replication factor C (activator 1) 5, 36.5kDa (RFC5), transcript variant 1, mRNA OS=Homo sapiens OX=9606 PE=2 SV=1 - [A8K3S0_HUMAN]	2.65	4	1	1	1	2.65	1	1				340	38.4422	7.1958
P31689	DNAJA1	DnaJ homolog subfamily A member 1 OS=Homo sapiens OX=9606 GN=DNAJA1 PE=1 SV=2 - [DNJA1_HUMAN]	2.52	1	1	1	1	2.52	1	1				397	44.8395	7.07861
Q6NTF9	RHBDD2	Rhomboid domain-containing protein 2 OS=Homo sapiens OX=9606 GN=RHBDD2 PE=1 SV=2 - [RHBD2_HUMAN]	2.47	1	1	1	1	2.47	1	1				364	39.1771	9.31982
Q8TCT9	HM13	Minor histocompatibility antigen H13 OS=Homo sapiens OX=9606 GN=HM13 PE=1 SV=1 - [HM13_HUMAN]	2.39	2	1	1	1	2.39	1	1				377	41.4616	6.43018
A8K8U1	CAND1	cDNA FLJ77762, highly similar to Homo sapiens cullin-associated and neddylation-dissociated 1 (CAND1), mRNA OS=Homo sapiens OX=9606 PE=2 SV=1 - [A8K8U1_HUMAN]	2.36	9	3	3	3	2.36	3	3				1230	136.231	5.8335
B3KUD7	MCM7	DNA replication licensing factor MCM7 OS=Homo sapiens OX=9606 GN=MCM7 PE=2 SV=1 - [B3KUD7_HUMAN]	2.29	7	2	2	2	2.29	2	2				612	68.545	7.62061
B4DPS6	XPO2	cDNA FLJ59371, highly similar to Exportin-2 OS=Homo sapiens OX=9606 PE=2 SV=1 - [B4DPS6_HUMAN]	2.21	6	2	2	2	2.21	2	2				634	71.7242	6.20166
Q86YZ3	HRNR	Hornerin OS=Homo sapiens OX=9606 GN=HRNR PE=1 SV=2 - [HORN_HUMAN]	1.93	1	1	1	1	1.93	1	1				2850	282.228	10.0376
Q8NHX6	HEL	DNA helicase OS=Homo sapiens OX=9606 GN=HCC5 PE=2 SV=1 - [Q8NHX6_HUMAN]	1.78	5	1	1	1	1.78	1	1				676	75.7396	6.46826
H7C5W9	ATP2A2	Endoplasmic reticulum class 1/2 Ca(2+) ATPase (Fragment) OS=Homo sapiens OX=9606 GN=ATP2A2 PE=1 SV=1 - [H7C5W9_HUMAN]	1.71	2	2	2	2	1.71	2	2				933	102.523	5.59229
B4DKS0	SLC16A1	Monocarboxylate transporter 1 OS=Homo sapiens OX=9606 PE=2 SV=1 - [B4DKS0_HUMAN]	1.67	4	1	1	1	1.67	1	1				480	51.8027	8.49951
Q5SNT2	TMEM201	Transmembrane protein 201 OS=Homo sapiens OX=9606 GN=TMEM201 PE=1 SV=1 - [TM201_HUMAN]	1.5	1	1	1	1	1.5	1	1				666	72.1898	9.21729
P11021	HSPA5	Endoplasmic reticulum chaperone BiP OS=Homo sapiens OX=9606 GN=HSPA5 PE=1 SV=2 - [BIP_HUMAN]	1.38	1	1	1	1	1.38	1	1				654	72.2884	5.16064
Q08J23	NSUN2	RNA cytosine C(5)-methyltransferase NSUN2 OS=Homo sapiens OX=9606 GN=NSUN2 PE=1 SV=2 - [NSUN2_HUMAN]	1.3	1	1	1	1	1.3	1	1				767	86.4158	6.771
P02452	COL1A1	Collagen alpha-1(I) chain OS=Homo sapiens OX=9606 GN=COL1A1 PE=1 SV=5 - [CO1A1_HUMAN]	1.23	5	2	2	2	1.23	2	2				1464	138.857	5.79541
P54886	ALDH18A1	Delta-1-pyrroline-5-carboxylate synthase OS=Homo sapiens OX=9606 GN=ALDH18A1 PE=1 SV=2 - [P5CS_HUMAN]	1.01	1	1	1	1	1.01	1	1				795	87.2475	7.12256
B4DM32	GCN1	cDNA FLJ54481, highly similar to GCN1-like protein 1 (Fragment) OS=Homo sapiens OX=9606 PE=2 SV=1 - [B4DM32_HUMAN]	0.98	3	1	1	1	0.98	1	1				813	89.1506	8.80713
V9GYZ6	EPRS1	Glutamyl-tRNA synthetase (Fragment) OS=Homo sapiens OX=9606 GN=EPRS1 PE=1 SV=1 - [V9GYZ6_HUMAN]	0.93	4	1	1	1	0.93	1	1				968	108.972	7.7085
Q92621	NUP205	Nuclear pore complex protein Nup205 OS=Homo sapiens OX=9606 GN=NUP205 PE=1 SV=3 - [NU205_HUMAN]	0.84	1	1	1	1	0.84	1	1				2012	227.776	6.18896
A0A0U1RQF0	FASN	3-hydroxyacyl-[acyl-carrier-protein] dehydratase OS=Homo sapiens OX=9606 GN=FASN PE=1 SV=1 - [A0A0U1RQF0_HUMAN]	0.84	5	2	2	2	0.84	2	2				2509	273.026	6.46826
I3L1L3	MYBBP1A	Myb-binding protein 1A (Fragment) OS=Homo sapiens OX=9606 GN=MYBBP1A PE=1 SV=1 - [I3L1L3_HUMAN]	0.56	2	1	1	1	0.56	1	1				1252	140.154	9.26123

## Sheet: peptide
Sequence	# PSMs	# Proteins	# Protein Groups	Protein Group Accessions	MH+ [Da]	q-Value	PEP	IonScore vCyclin-Flag	IonScore CON-Flag	# Missed Cleavages
FSGSGSGTDFTLK	4	241	1	A0A5H1ZRS9	1303.62	0	9.173e-07	104.39	64.55	0
GSGGGSSGGSIGGR	1	7	1	H6VRF8	1092.5	0	8.708e-09	92.84		0
LACDVDQVTR	1	2	1	P78527	1176.57	0	8.479e-06	84.28		0
SLDLDSIIAEVK	1	6	1	H6VRF8	1302.72	0	1.404e-06	83.95		0
SLNNQFASFIDK	1	7	1	H6VRF8	1383.69	0	2.355e-06	82.34		0
MDGAGAEEVLAPLR	1	1	1	A0A090N8G0	1470.72	0	3.242e-08	80.83		0
LLDAVDTYIPVPAR	1	2	1	P49411	1542.85	0	1.573e-08	80.36		0
LAAVVSACK	1	1	1	P78527	918.508	0	0.0001061	71.3		0
FSSSGGGGGGGR	1	1	1	P35527	982.434	0	0.0001218	69.94		0
TIGTGLVTNTLAMTEEEK	1	2	1	P49411	1907.96	0	1.166e-07	66.79		0
SLLEGEGSSGGGGR	1	1	1	P13645	1262.6	0	1.103e-05	65.31		0
QGSGSGQSPSR	1	1	1	Q86YZ3	1047.48	0	1.656e-07	64.5		0
VPMTSGVK	1	2	1	H7C5W9	818.445	0	0.0005655	64.34		0
VQTESSTGSVGSNR	1	3	1	A0A024QZR3	1408.67	0	0.001339	63.75		0
AAILPTSIFLTNK	1	4	1	H0YJX6	1388.81	0	0.0004788	61.81		0
VVPPLDEDGR	1	5	1	B4DDL9	1096.56	0	2.625e-05	61.75		0
NSQGEEVAQR	1	2	1	B4DZT3	1117.52	0	5.63e-06	61.38		0
MEEVVIAGMSGK	1	5	1	A0A0U1RQF0	1292.62	0	3.565e-07	61.28		0
AGAGDASGTR	1	1	1	Q6Y1H2	862.401	0	0.001915	60.07		0
AAANEQLTR	1	5	1	A0A286YEX5	973.506	0	0.0003811	59.37		0
DANGNSFATR	1	9	1	Q96IR1	1052.48	0	0.0002273	58.76		0
LLPAELPAK	1	1	1	P78527	951.588	0	0.0004154	58.07		0
ITITNDQNR	1	1	1	P11021	1074.55	0	0.005006	57.2		0
YQAIASNSK	1	2	1	B4DPN7	981.501	0	0.0009291	56.84		0
TTLTAAITK	1	3	1	P49411	919.546	0	0.001362	55.96		0
MDPNTIIEALR	1	2	1	E9PLJ0	1314.67	0	0.001228	55.86		0
AAESPDQK	1	4	1	B4DKS0	845.397	0	0.002979	55.68		0
VLDELTLTK	2	1	1	P13645	1031.6	0	0.0001258	55.67	63.98	0
VQSGNINAAK	1	9	1	E9PM09	1001.54	0	0.002923	55.16		0
NTTAAEEAR	1	12	1	C9JQT6	962.454	0	0.002678	53.95		0
ASGLAAGK	1	8	1	H7C366	674.384	0	0.004717	53.48		0
HAVDGAVK	1	3	1	B4DM32	796.432	0	0.004255	52.61		0
TVGALQVLGTEAQSSLLK	1	1	1	P78527	1815.02	0	7.533e-05	52.55		0
EGTEASASK	1	2	1	Q8TCT9	879.405	0	0.0004664	52.31		0
SEGFDTYR	1	7	1	P12004	974.421	0	0.00238	51.9		0
ATAQDNPK	1	11	1	A0A6Q8PHJ4	844.416	0	0.00163	51.59		0
LEQEEQQR	1	5	1	M0R0C3	1059.51	0	0.002275	50.29		0
ASGPPVSELITK	1	6	1	P16403	1198.67	0	0.004716	50.11		0
QEVISTSSK	1	10	1	H0Y9P0	978.51	0	0.0001115	49.48		0
QATYTTTR	1	2	1	I3L1P8	941.469	0	0.002423	48.5		0
VGQAMASTEEK	1	2	1	A0A024R3J7	1150.54	0	0.0007354	48.34		0
TLQQNAESR	1	3	1	B3KM36	1046.52	0	0.003284	48.14		0
KPAAAAAPGTAEK	1	12	1	E9PQ34	1182.65	0	0.0002129	48.12		0
ADGQVAELLLR	2	3	1	K7ER16	1226.68	0	2.291e-05	47.93		0
ADQLTEEQIAEFK	1	6	1	M0QZ52	1563.74	0	5.081e-05	47.13		0
LTLDTIFVPNTGK	1	5	1	E5RK27	1418.79	0	0.0009887	46.39		0
ATAVMPDGQFK	1	3	1	A0A0A0MSI0	1164.57	0	0.0002771	46.19		0
TYSYLTPDLWK	1	11	2	Q9BSW5;Q8NI62	1386.69	0	0.0007424	45.64		0
YEELQITAGR	2	8	1	H6VRF8	1179.6	0	0.002217	45.07	64.76	0
ESNVQEVR	1	8	1	E7ESG8	960.475	0	0.00554	44.7		0
CAGNEDIITLR	1	4	1	P12004	1261.62	0	0.0002549	44.58		0
NTCTSVYTK	1	3	1	P78527	1073.49	0	0.005317	44.54		0
AEDNADTLALVFEAPNQEK	2	3	1	P12004	2074.99	0	2.03e-05	43.67		0
NDSMSTTR	1	3	1	A8K8U1	911.387	0	0.002079	43.59		0
SPEVLLGSAR	1	7	1	E5RIU6	1028.57	0	0.005694	43.2		0
SLLVIPNTLAVNAAQDSTDLVAK	2	3	1	F5H282	2353.3	0	5.923e-05	42.32		0
GYDVIAQAQSGTGK	1	21	1	J3QKZ9	1394.69	0	0.002643	41.45		0
GALALAQAVQR	1	8	1	A0A494C1T2	1097.64	0	0.004694	40.79		0
AALVLEDGSVLR	1	4	1	Q53SZ4	1284.72	0	0.002084	40.18		0
AAAAELSLLEK	1	3	1	D6RBD7	1157.64	0	1.249e-06	40.04		0
GTGIVSAPVPK	1	10	1	Q9BSW5	1025.6	0	0.004507	38.42		0
AETECQNTEYQQLLDIK	1	1	1	P13645	2082.96	0	0.002848	29.33		0
ETPDMEIIELKEMGSQPHSPRVHSLFTEGTLDPQAPDPCLMAR	1	1	1	Q8IWB6	4892.27	0	0.001956	0.96		2
SGGGGGGGLGSGGSIR	1	1	1	P35527	1232.6	0	9.564e-05		74.62	0
QSLEASLAETEGR	1	1	1	P13645	1390.68	0	0.04191		73.91	0
FSSSSGYGGGSSR	1	1	1	P35527	1235.53	0	0.000114		72.6	0
SEIDNVKK	1	7	1	H6VRF8	932.505	0	0.04481		36.12	1
VTMQNLNDR	1	8	1	P13645	1106.53	0.002	0.00985	66.24		0
LVQQAGR	1	2	1	I3L1L3	771.447	0.002	0.01878	57.76		0
TVGLQSR	1	5	1	A0A1B0GV93	760.431	0.002	0.01491	57.75		0
DNNLTTGK	2	9	1	A0A3B3ITH9	862.427	0.002	0.01091	57.44		0
LSTALAR	1	6	1	B3KUD7	731.441	0.002	0.01839	56.32		0
IGGSTDTGK	1	2	1	A0A024R3J7	835.416	0.002	0.009509	53.95		0
VVEGTPLIDGR	1	3	1	A0A494C1L1	1155.64	0.002	0.0074	53.36		0
VSGNVEK	1	5	1	B4DPS6	732.389	0.002	0.007401	52.46		0
DGANIVIAAK	1	3	1	A0A024R159	971.556	0.002	0.01299	49.96		0
SYAEELAK	1	5	1	A0A1B0GV93	910.451	0.002	0.009585	48.81		0
QGSNQAIR	1	4	1	B4DP62	873.454	0.002	0.01849	48.35		0
TLLDIDNTR	1	1	1	P35527	1060.56	0.002	0.007574	46.93		0
TSQETADVK	1	7	1	H3BNN5	978.472	0.002	0.01523	46.22		0
VDDSSGSIGR	1	7	1	A0A090N8G0	992.465	0.002	0.0181	43.82		0
AQYEDIAQK	1	7	1	H6VRF8	1065.52	0.002	0.0127	43.69		0
KEEKQEAGK	1	2	1	Q15651	1046.55	0.002	0.008188	43.48		2
GGSGGSYGR	1	2	1	P35527	797.354	0.002	0.0118	42.58		0
GSAFSTSISK	1	4	1	K7ER16	984.5	0.002	0.01178	42.58		0
QQQDQVDR	1	4	1	H7C367	1016.48	0.002	0.01807	40.75		0
IAPYSVEIK	1	3	1	P78527	1019.58	0.002	0.01487	38.81		0
ELSEALTR	1	6	1	A0A090N8G0	918.489	0.002	0.01654	36.85		0
AVQEIMQEK	1	8	1	H7C366	1075.54	0.002	0.007424	35.24		0
MDGAASQGK	1	4	1	C9J931	864.389	0.002	0.008321	33.01		0
ELTASHATK	1	3	1	J3QKT1	957.499	0.002	0.006374	31.3		0
QDLPNAMAISEMTDK	1	3	1	U3KQF2	1663.77	0.002	0.007872	29.08		0
LLEEALLR	1	1	1	P78527	956.58	0.004	0.03952	51.62		0
LNSNEAR	1	1	1	P78527	803.401	0.004	0.03553	51.4		0
AACDLVR	1	5	1	B4DPS6	804.404	0.004	0.01956	47.55		0
QVYDIAAK	1	5	1	Q53SN7	907.49	0.004	0.029	47.5		0
KLSEADNR	1	3	1	C9J365	932.48	0.004	0.02787	46.22		1
VSEVKPK	1	6	1	B3KUD7	786.472	0.004	0.02894	44.54		0
LVPSVNGVR	1	8	1	A0A494C1T2	940.557	0.004	0.02347	44.41		0
INISEGNCPER	1	15	1	F8VTZ0	1288.6	0.004	0.02595	41.64		0
GYAVLGGER	1	2	1	A0A0U1RQF0	921.478	0.004	0.02677	41.01		0
FSGVPDR	1	73	2	A0A5H1ZRS9;A0A5C2GRH5	777.389	0.004	0.02062	40.73		0
GAEQLAEGGR	1	1	1	Q08J23	987.486	0.004	0.0343	37.61		0
GPAGPQGPR	1	3	1	P02452	836.437	0.004	0.03503	37.51		0
ECVQPATK	1	2	1	H7C5W9	932.452	0.004	0.03094	35.13		0
ATPLAVNSAASLWGPYK	1	1	1	Q92621	1787.94	0.004	0.02681	33.34		0
MEGVSALLAR	1	1	1	Q5SNT2	1088.58	0.004	0.02137	32.47		0
ALTLIAGSPLK	1	3	1	A8K8U1	1083.68	0.004	0.03661	29.83		0
AGTVVLDDVELR	1	5	1	Q8NHX6	1328.7	0.004	0.0322	28.7		0
QITPQQQEK	1	2	1	P78527	1099.57	0.004	0.02106	25.94		0
SNLQNCSK	1	8	1	E9PM91	950.436	0.006	0.04399	37.78		0
VASQGEVVR	1	4	1	V9GYZ6	944.516	0.008	0.04507	48.15		0
DNDSLAAR	1	1	1	P54886	861.406	0.008	0.05081	41.41		0
ATQALVLAPTR	1	14	1	J3QKZ9	1140.67	0.008	0.05049	34.71		0
TDTESELDLISR	1	8	1	A0A494C1T2	1378.67	0.008	0.04932	32.9		0
GAVECCPNCR	1	1	1	P31689	1222.48	0.008	0.0478	27.4		0
QAQEYEALLNIK	1	4	1	I6L965	1419.75	0.008	0.04819	21.67		0
GFSGLDGAK	1	3	1	P02452	851.426	0.009	0.06243	49.63		0
LENEIQTYR	1	1	1	P13645	1165.59	0.009	0.05841	49.29		0
YVSGSSAER	1	1	1	Q6NTF9	955.448	0.009	0.0616	47.03		0
GPSSVEDIK	1	7	1	A0A024R3V9	931.474	0.009	0.06615	43.17		0
APGAGLGQDR	1	2	1	Q5HY57	941.48	0.009	0.0554	43.15		0
QQEQPAATK	1	4	1	A8K3S0	1000.5	0.009	0.06698	40.84		0
ATPAQTPR	1	8	1	E5RG53	841.452	0.009	0.06638	38.9		0
TETVTSFR	1	1	1	P78527	940.473	0.009	0.05333	35.82		0
ILAEGGGAK	1	2	1	P49411	815.462	0.009	0.06232	35.53		0
NGEVQNLAVK	1	7	1	A8K8U1	1071.58	0.009	0.06649	35.15		0
XMTDLLNAEDIKK	1	1	1	H0Y3U0	1519.78	0.009	0.06004	34.9		1
STMQELNSR	1	1	1	P35527	1081.49	0.009	0.0523	33.11		0
VTELALTASDR	1	2	1	P78527	1175.63	0.009	0.05479	31.69		0
GPESESEDHR	1	2	1	P78527	1142.47	0.009	0.05287	24.83		0
